# Supplementary material for: Characterization of the Peroxisomal Proteome and Redox Balance in Human Prostate Cancer Cell Lines
Source: Antioxidants (Basel). 2024 Nov 1;13(11):1340. doi: 10.3390/antiox13111340 (PMC11591464; doi:10.3390/antiox13111340)
Supplement: Supplementary file 1 [file antioxidants-13-01340-s001.zip]

Archive with 17 entries (17 files):
- Hussein et al_Figure S1.png
- Hussein et al_Figure S10.png
- Hussein et al_Figure S11.png
- Hussein et al_Figure S12.png
- Hussein et al_Figure S13.png
- Hussein et al_Figure S2.png
- Hussein et al_Figure S3.png
- Hussein et al_Figure S4.png
- Hussein et al_Figure S5.png
- Hussein et al_Figure S6.png
- Hussein et al_Figure S7.png
- Hussein et al_Figure S8.png
- Hussein et al_Figure S9.png
- Hussein et al_Supplementary Figure Captions.pdf
- Hussein et al_Table S1.xlsx
- Hussein et al_Table S2.xlsx
- Hussein et al_Table S3.xlsx
