# Supplementary material for: Characterization of the Peroxisomal Proteome and Redox Balance in Human Prostate Cancer Cell Lines
Source: Antioxidants (Basel). 2024 Nov 1;13(11):1340. doi: 10.3390/antiox13111340 (PMC11591464; doi:10.3390/antiox13111340)
Supplement: Supplementary file 1 [file antioxidants-13-01340-s001.zip › Hussein et al_Table S1.xlsx]

## Sheet: MCF001695.pg_matrix
Normalized protein abundances from the proteomics analysis of prostate cell line samples
				Normalized protein abundances
Protein.Group	Protein.Ids	Protein.Names	Genes	RWPE1/KSFM 1	RWPE1/KSFM 2	RWPE1/KSFM 3	RWPE1/MEMa 1	RWPE1/MEMa 2	RWPE1/MEMa 3	22Rv1 1	22Rv1 2	22Rv1 3	LNCaP 1	LNCaP 2	LNCaP 3	PC3 1	PC3 2	PC3 3
P01023	P01023	A2MG_HUMAN	A2M	66.2638	69.4067	75.9498	69.1857	67.0334	61.4403	32.5826	38.2397	51.7337	77.7113	72.8416	74.1325	211.423	182.079	204.897
A8K2U0	A8K2U0	A2ML1_HUMAN	A2ML1	20.9294	17.8992	23.4482	24.407	28.7567	27.3185
Q9NRG9	Q9NRG9	AAAS_HUMAN	AAAS	262.667	277.638	259.496	218.584	226.811	212.946	328.326	324.309	350.917	352.645	347.079	323.251	261.309	296.147	253.711
Q86V21	Q86V21	AACS_HUMAN	AACS	304.875	292.94	289.062	277.637	269.357	271.063	473.344	469.652	464.919	352.593	345.657	350.094	227.562	188.207	205.853
Q8N5Z0	Q8N5Z0	AADAT_HUMAN	AADAT							34.2442	71.8947	24.395	537.303	489.836	457.24	72.1744	130.911	146.871
Q6PD74	Q6PD74	AAGAB_HUMAN	AAGAB	27.9702	30.4904		41.8536	65.365	61.8488	60.4465	56.1436	68.1064	80.9977	80.8518	83.9983	81.2012	59.7249	61.3227
Q2M2I8	Q9NSY1;Q2M2I8	AAK1_HUMAN	AAK1	160.873	173.786	162.428	270.758	226.296	251.566	235.991	216.816	217.505	171.506	183.619	156.24	284.553	284.568	313.812
Q9H7C9	Q9H7C9	AAMDC_HUMAN	AAMDC	73.1425	65.4167	68.8573	90.4317	71.023	75.1379	20.6437	17.1107	14.7301	103.701	112.409	108.973	203.543	186.956	170.296
Q13685	Q13685	AAMP_HUMAN	AAMP	365.711	328.187	345.19	342.319	339.023	362.779	255.49	256.742	284.757	114.879	120.308	126.404	414.944	331.33	406.992
Q9Y312	Q9Y312	AAR2_HUMAN	AAR2	67.9165	68.0629	66.2568	84.8953	71.7461	79.229	61.3005	47.7936	45.6511	45.9026	43.6091	42.2616	50.1396	59.6217	59.7392
P49588	P49588	SYAC_HUMAN	AARS1	2562.05	2570.32	2560.48	1901.83	1864.97	1885.49	2627.9	2623.08	2717.91	4532.86	4255.16	4256.44	1814.74	1633.17	1728.48
Q5JTZ9	Q5JTZ9	SYAM_HUMAN	AARS2	178.224	181.188	186.198	158.253	162.757	162.376	191.771	186.913	186.914	93.3616	99.435	101.807	238.529	267.115	240.239
Q9BTE6	Q9BTE6	AASD1_HUMAN	AARSD1	209.625	204.993	221.16	179.861	185.177	186.268	229.119	229.52	235.222	407.25	395.491	387.205	106.11	108.375	104.292
Q9NRN7	Q9NRN7	ADPPT_HUMAN	AASDHPPT	259.796	287.09	273.863	239.869	227.722	236.761	293.421	268.236	307.302	404.209	400.07	368.021	375.262	335.353	363.079
Q9UDR5	Q9UDR5	AASS_HUMAN	AASS	172.968	185.993	189.678	165.685	154.726	164.959	153.054	140.309	164.296	570.191	544.619	561.338	149.467		114.796
Q9NY61	Q9NY61	AATF_HUMAN	AATF	208.881	185.701	207.996	184.529	189.533	191.927	119.737	106.475	119.01	127.676	146.916	126.933	122.605	107.804	126.177
P80404	P80404	GABT_HUMAN	ABAT	115.685	106.065	106.527	116.523	100.286	97.9089	115.28	129.273	129.454	643.327	642.158	587.268	176.977
Q86UK0	Q86UK0	ABCAC_HUMAN	ABCA12	45.1642	32.6655	46.4966	88.8181	99.1147	106.238
Q9BZC7	Q9BZC7	ABCA2_HUMAN	ABCA2	171.862	163.41	150.935	166.999	183.815	163.844	205.912	210.718	189.919	141.475	128.382	142.897	146.382	143.036	167.669
Q99758	Q99758	ABCA3_HUMAN	ABCA3	30.9851		40.3571	41.6463	32.4868		66.6439	72.0506	73.1227	32.434	25.5938	31.9286	44.241	53.0745	33.5003
Q9NRK6	Q9NRK6	ABCBA_HUMAN	ABCB10	272.472	263.869	246.429	253.455	247.83	227.888	643.622	601.526	635.873	331.166	352.598	349.859	158.315	114.084	150.235
Q9NP58	Q9NP58	ABCB6_HUMAN	ABCB6	213.945	203.829	206.538	131.334	143.55	126.486	193.079	173.421	188.078	189.457	187.26	186.795	156.968	154.729	128.893
O75027	O75027	ABCB7_HUMAN	ABCB7	332.894	334.405	321.951	283.765	292.506	291.091	356.596	333.691	355.608	314.251	309.5	302.767	244.59	256.618	253.436
Q9NUT2	Q9NUT2	MITOS_HUMAN	ABCB8	96.8007	92.6622	94.0142	83.692	97.9659	94.7437	93.8024	85.2304	93.349	130.377	132.296	135.34	97.9007	94.7025	90.6572
P33527	P33527	MRP1_HUMAN	ABCC1	145.677	157.419	146.482	134.27	135.54	137.658	118.928	112.622	112.645	582.595	566.032	573.689	144.085	143.02	134.444
O15438	O15438	MRP3_HUMAN	ABCC3			38.8862	47.4612	47.3027	42.0466		46.3726	35.8906	36.4504		34.7462	111.948	118.835	105.46
O15439	O15439	MRP4_HUMAN	ABCC4	58.6263	58.1517	53.8012	36.0097	33.2159	32.5925	37.4923	29.5092	27.3323		12.0887	42.7924	107.723	111.472	105.703
O15440	O15440	MRP5_HUMAN	ABCC5	36.7272	32.3237	39.9986	35.7133	38.6517	35.8895	51.2885	58.4713	44.6769	36.5989			31.3399	31.1666	26.1061
P33897	P33897	ABCD1_HUMAN	ABCD1	246.734		90.8752		25.3815	27.6029	37.571	24.4553	29.9161	147.385	147.98	147.594	157.207	174.047	165.892
P28288	P28288	ABCD3_HUMAN	ABCD3	662.68	681.32	653.922	589.054	579.975	589.348	654.181	648.019	612.775	486.155	460.058	477.46	401.575	579.568	409.758
P61221	P61221	ABCE1_HUMAN	ABCE1	1375.87	1398.35	1391.16	1201.1	1190.91	1255.01	960.126	929.88	918.517	918.925	860.847	827.134	967.199	1062.85	985.836
Q8NE71	Q8NE71	ABCF1_HUMAN	ABCF1	746.157	759.932	743.962	776.51	776.368	765.447	272.074	257.222	273.105	447.617	440.399	426.421	678.972	657.841	649.616
Q9UG63	Q9UG63	ABCF2_HUMAN	ABCF2	216.122	215.231	223.539	234.129	235.321	229.45	387.465	352.309	421.784	434.948	434.023	402.425	634.629	611.438	630.357
Q9NUQ8	Q9NUQ8	ABCF3_HUMAN	ABCF3	191.616	184.2	189.746	188.986	208.82	195.824	326.863	332.319	353.436	332.942	353.156	334.761	415.48	477.251	456.469
Q9NUJ1	Q9NUJ1	ABHDA_HUMAN	ABHD10	541.471	525.332	546.632	334.499	349.616	364.659	947.476	909.429	1108.61	1196.6	1205.58	1050.56	630.229	515.14	625.419
Q8NFV4	Q8NFV4	ABHDB_HUMAN	ABHD11	242.335	217.721	219.752	207.153	180.986	201.426	1118.82	1052.9	1184.66	1431.26	1423.78	1443.14	507.512	411.463	507.915
Q8N2K0	Q8N2K0	ABD12_HUMAN	ABHD12	135.795	137.712	134.371	127.901	131.686	121.311	157.26	152.892	158.669	154.016	146.901	157.999	154.348	168.402	159.473
Q96IU4	Q96IU4	ABHEB_HUMAN	ABHD14B	354.909	368.199	363.265	294.408	294.85	291.387	884.631	833.806	892.113	841.725	796.31	753.408	824.145	798.277	913.527
O95870	O95870	ABHGA_HUMAN	ABHD16A	69.2679	75.4538	73.1899	106.373	102.914	103.026	193.77	193.105	185.313	89.4493	89.6585	80.1066	155.108	157.065	148.919
Q5VST6	Q5VST6	AB17B_HUMAN	ABHD17B	318.6	279.282	283.415	412.793	437.182	431.043	297.612	321.228	289.722	249.001	230.548	234.707	144.422	181.32	226.292
P08910	P08910	ABHD2_HUMAN	ABHD2		9.5628					48.5438	35.8816	49.2665	251.041	224.017	216.746
Q8WU67	Q8WU67	ABHD3_HUMAN	ABHD3				26.4516	11.4147	9.93216	56.481	62.1717	55.6169				71.7946	57.9816	62.3408
Q8TB40	Q8TB40	ABHD4_HUMAN	ABHD4	24.0825	31.2629	31.6545	73.2849	68.4454	74.0304	22.4741	13.4738	15.904	101.653	96.261	90.0061	38.0996	26.4191	37.6333
Q8WTS1	Q8WTS1	ABHD5_HUMAN	ABHD5	21.1005	26.2331	23.1419	32.9539	18.4784	20.3878	44.8069	35.2756	45.2743	81.5748	77.6485	79.6701	39.3459	44.6358	37.3668
Q9BV23	Q9BV23	ABHD6_HUMAN	ABHD6	13.8623	17.7442	19.6194	20.6456	30.1481	13.8671	21.7701	23.6639	22.4762	33.1215	27.666	33.2803	125.968	118.08	109.21
Q8IZP0	Q9NYB9;Q8IZP0	ABI1_HUMAN	ABI1	497.979	423.95	476.188	673.227	653.148	639.658	447.45	391.317	452.741	301.847	307.987	287.468	312.474	302.779	277.685
Q9NYB9	Q9NYB9	ABI2_HUMAN	ABI2	48.0927	47.2397	45.7961	48.0634	49.0882	30.4696	111.478	124.397	123.578		23.2499		212.239	259.712	197.675
P00519	P00519	ABL1_HUMAN	ABL1	79.6154	79.5381	64.4644	77.3802	80.7496	73.5202	64.0959	49.0405	62.4303	41.229	52.3138	27.2186	33.9463	46.5166	34.7839
O14639	O14639	ABLM1_HUMAN	ABLIM1	330.15	307.945	315.162	262.548	262.738	263.107			137.293	64.1497	68.9564	52.7347	28.58	52.7441	60.5619
O94929	O94929	ABLM3_HUMAN	ABLIM3		26.7511		34.3528	18.4503	18.8473							59.5173	77.8894	60.8203
Q12979	Q12979	ABR_HUMAN	ABR	63.3141	62.9689	62.7706	66.6973	63.7019	65.7696	102.49	98.8263	95.2205	88.5923	90.6528	88.3293	161.094	158.305	161.934
Q9P1F3	Q9P1F3	ABRAL_HUMAN	ABRACL	214.324	279.214	253.325	679.499	334.986	384.834	1653.21	1155.71	1206.74	223.284	268.638	241.7	334.379	312.721	355.861
Q15018	Q15018	ABRX2_HUMAN	ABRAXAS2	157.875	144.253	158.342	123.967	129.085	128.807	125.686	119.499	120.022	58.7403	57.4946	58.6628	81.0878	81.0064	81.8471
Q9ULW3	Q9ULW3	ABT1_HUMAN	ABT1	115.946	111.761	125.147	135.912	128.646	145.395	101.994	93.2511	103.236	77.48	94.1502	82.6864	80.9023	80.2962	102.379
P09110	P09110	THIK_HUMAN	ACAA1	136.776	138.078	133.156	103.296	124.609	125.648	489.249	484.715	508.483	873.02	797.321	789.766	317.993	392.702	352
P42765	P42765	THIM_HUMAN	ACAA2	483.956	474.974	483.591	482.946	489.541	475.383	174.229	160.851	143.575	26.3188	41.3172	59.2198	346.898	285.948	347.029
Q13085	Q13085	ACACA_HUMAN	ACACA	259.217	263.58	260.971	247.633	250.903	265.043	755.648	704.277	697.403	575.835	555.436	534.178	384.417	486.512	393.342
Q6JQN1	Q6JQN1	ACD10_HUMAN	ACAD10	204.077	189.692	162.565	155.59	174.634	151.96	427.652	357.136	420.605	269.919	285.306	280.463	143.363	120.456	152.11
Q709F0	Q709F0	ACD11_HUMAN	ACAD11	297.343	303.033	301.251	217.115	210.197	211.073	160.255	164.88	154.725	168.608	176.452	170.551	94.4166	119.668	91.338
Q9UKU7	Q9UKU7	ACAD8_HUMAN	ACAD8	134.848	120.844	131.913	116.781	121.431	112.998	268.065	247.912	316.041	452.265	460.813	418.642	246.898	205.889	222.132
Q9H845	Q9H845	ACAD9_HUMAN	ACAD9	938.533	938.284	956.307	751.577	781.449	769.863	886.782	866.939	919.835	1175.51	1151.47	1164.89	384.267	365.658	370.593
P28330	P28330	ACADL_HUMAN	ACADL							78.2129	78.6948	105.285						43.579
P11310	P11310	ACADM_HUMAN	ACADM	1607.02	1605.23	1554.83	1527.91	1493.83	1480.52	2032.55	2068.55	2294.52	2215.59	2164.3	2007.9	945.587	781.983	925.792
P16219	P16219	ACADS_HUMAN	ACADS	106.206	111.122	115.091	92.6868	96.0997	99.028	428.722	349.449	474.881	380.859	405.126	383.422	431.548	357.81	411.141
P45954	P45954	ACDSB_HUMAN	ACADSB	354.517	346.393	356.821	307.506	303.684	306.262	448.507	476.458	493.61	1492.06	1524.25	1448.75	284.946	276.389	260.577
P49748	P49748	ACADV_HUMAN	ACADVL	741.006	756.576	759.933	591.121	594.704	608.997	2050.96	2069.12	2287.66	2863.4	3043.14	2892.21	1679.89	1431.77	1657.25
Q15057	Q15057	ACAP2_HUMAN	ACAP2	128.607	148.201	135.192	125.097	131.307	130.896	174.188	160.389	158.615	118.699	120.929	118.745	226.786	207.995	210.894
P24752	P24752	THIL_HUMAN	ACAT1	1895.22	1914.22	1905.14	1588.23	1500.49	1486.42	2127.85	2186.64	2320.94	3997.81	3885.58	3750.95	1413.31	1348.36	1481.43
Q9BWD1	Q9BWD1	THIC_HUMAN	ACAT2	1383.64	1450.63	1420.13	1036.33	1060.76	1098.77	1315.48	1199.6	1335.96	525.267	525.845	463.086	362.762	290.838	369.932
Q9H3P7	Q9H3P7	GCP60_HUMAN	ACBD3	492.883	507.97	503.965	565.706	596.962	598.291	525.277	510.954	549.674	410.58	421.3	381.65	600.251	609.822	619.082
Q5T8D3	Q5T8D3	ACBD5_HUMAN	ACBD5	222.437	232.086	225.215	282.452	291.925	291.372	456.621	390.952	469.595	386.496	397.6	348.936	215.493	199.24	229.338
Q9BR61	Q9BR61	ACBD6_HUMAN	ACBD6	75.146	72.3911	66.1758	73.8793	65.3088	74.8507	52.3058	60.2628	45.8648	33.9647	26.6912	30.3965	59.6364	53.7184	54.211
P12821	P12821	ACE_HUMAN	ACE						6.67431	87.2913	93.9464	103.13				43.9036	32.1392	41.6677
P22303	P22303	ACES_HUMAN	ACHE													65.197	43.2857	52.6472
Q9UKV3	Q9UKV3	ACINU_HUMAN	ACIN1	711.085	703.762	696.125	632.224	715.559	651.039	309.681	288.581	288.281	261.761	252.009	250.422	238.759	245.942	267.645
P25106	P25106	ACKR3_HUMAN	ACKR3	23.5721	16.253	19.1567	23.0891	30.578	32.5681					5.98103	11.8929
P53396	P53396	ACLY_HUMAN	ACLY	3276.79	3186.04	3304.88	2407.03	2387.37	2423.71	5224.98	4787.45	4805.1	4087.88	4068.53	4030.67	2965.14	3779.86	2926.37
P21399	P21399	ACOHC_HUMAN	ACO1	499.081	504.607	497.426	422.665	456.948	468.823	425.442	389.624	449.122	741.051	742.629	719.023	414.627	398.797	434.668
Q99798	Q99798	ACON_HUMAN	ACO2	1129.08	1111.52	1085.07	992.598	1070.29	1019.36	2636.03	2524.99	2751.71	2408.25	2368.67	2267.74	1143.87	1047.42	1039.87
Q86TX2	Q86TX2;P49753	ACOT1_HUMAN	ACOT1	196.324	209.453	200.888	164.925	163.457	167.076	357.621	382.066	381.854	1154.47	1124.39	1128.66	625.736	644.5	595.662
Q8WXI4	Q8WXI4	ACO11_HUMAN	ACOT11	85.9765	94.1333	88.9481	93.7275	96.7275	80.4397				92.4615	78.9515	88.0478
Q9NPJ3	Q9NPJ3	ACO13_HUMAN	ACOT13	454.721	463.824	466.576	334.604	323.661	320.177	582.961	562.029	548.9	872.602	841.293	796.373	546.786	469.118	618.02
O00154	O00154	BACH_HUMAN	ACOT7	1078.46	1152.3	1126.77	986.622	969.14	958.642	587.709	654.983	569.962	579.167	579.916	563.976	2415.58	2264.53	2531.13
O14734	O14734	ACOT8_HUMAN	ACOT8	516.412	542.554	518.995	443.411	457.44	443.624	251.452	223.177	232.709	229.347	208.695	207.572	393.147	459.375	412.912
Q9Y305	Q9Y305	ACOT9_HUMAN	ACOT9	743.941	750.085	715.8	626.71	647.149	660.941				555.924	539.876	533.234	829.663	1001.93	832.726
Q15067	Q15067	ACOX1_HUMAN	ACOX1	315.445	307.771	328.841	382.613	368.255	360.53	346.874	333.51	369.604	971.499	1001.33	935.115	1074.49	936.718	984.966
O15254	O15254	ACOX3_HUMAN	ACOX3	41.5068	47.2896	53.308	52.286	64.8792	49.6688	65.5014	64.4808	67.8723	109.865	114.826	99.5411		28.573
P24666	P24666	PPAC_HUMAN	ACP1	1322.41	1316.48	1347.68	1446.03	1367.72	1539.1	1549.55	1372.68	1280.85	974.365	894.903	810.573	1681.42	1487.05	1714.52
P11117	P11117	PPAL_HUMAN	ACP2	209.047	213.801	234.239	300.439	293.798	302.523	149.936	140.197	178.058	429.445	427.139	443.66	280.149	213.804	267.737
P15309	P15309	PPAP_HUMAN	ACP3	11.6945			38.2874	20.6547	19.2327	140.63	148.56	170.035	91.7328	84.8945	63.2223	32.6663		17.0341
Q9NPH0	Q9NPH0	PPA6_HUMAN	ACP6	74.1909	69.6305	72.298	57.0743	53.3476	62.1529	119.984	99.9251	132.151	189.354	214.278	231.759	661.51	473.76	614.598
Q96CM8	Q96CM8	ACSF2_HUMAN	ACSF2	1188.99	1251.5	1243.56	1114.18	1042.44	1081.4	92.9012	199.925	73.738	115.037	108.761	170.896	833.797	681.768	845.975
Q4G176	Q4G176	ACSF3_HUMAN	ACSF3	208.629	201.858	205.071	183.866	184.599	192.62	167.838	156.626	163.968	165.997	157.641	159.522	151.559	144.22	147.906
P33121	P33121;Q9ULC5	ACSL1_HUMAN	ACSL1	2345.78	2388.12	2342.32	1654.09	1675.86	1764.67	365.429	340.094	361.616	1570.59	1606.58	1590.88	274.061	253.885	283.575
O95573	O95573	ACSL3_HUMAN	ACSL3	2103.02	2077.67	2045.07	1779.95	1750.34	1779.84	763.715	718.74	735.436	2532.53	2557.98	2475.34	1048.27	1017.87	990.99
O60488	O60488	ACSL4_HUMAN	ACSL4	177.776	176.437	181.827	166.721	174.625	186.001	40.6196	111.919		47.3389	31.2333	39.6157	311.468	274.948	304.83
Q08AH3	Q08AH3	ACS2A_HUMAN	ACSM2A														56.6019
Q53FZ2	Q53FZ2	ACSM3_HUMAN	ACSM3	100.208	71.6779	71.0908	18.2797	95.4876	70.0867	600.503	621.904	662.591	460.224	431.623	421.095		176.785	106.991
Q9NUB1	Q9NUB1	ACS2L_HUMAN	ACSS1	386.85	388.821	393.805	233.046	230.539	234.817	43.6283	47.2284	51.0526				62.3061	50.9522	73.2043
Q9NR19	Q9NR19	ACSA_HUMAN	ACSS2	467.545	478.005	473.121	367.494	350.155	369.631	338.994	342.013	350.397	285.076	283.506	256.048	410.42	351.573	361.143
P68133	P62736;P68133;P63267;P68032	ACTS_HUMAN	ACTA1	10436.4	11596.6	10668.2	10688.4	10674.6	11264.1	12094.6	10055.1	13056	8305.27	8704.39	7831.48	18420.9	16185.1	17875.2
P60709;P63261	P63261;P60709	ACTB_HUMAN;ACTG_HUMAN	ACTB;ACTG1	35942.6	35745.2	35930	37419.5	36794.7	38522	44717.5	43050.8	42100.4	26394	25492	23298.9	67805.4	61768	70991.5
Q562R1	Q562R1	ACTBL_HUMAN	ACTBL2	1032.96	826.814	969.654	1145.18	1117.56	1193.93	1604.56	1100.24	1217.13	926.7	714.534	737.24	1580.33	1452.94	1842.55
O96019	O96019	ACL6A_HUMAN	ACTL6A	653.437	637.105	631.699	554.504	553.002	570.66	622.572	633.595	713.849	502.334	488.391	430.706	492.709	414.995	462.864
Q5BKX5	Q5BKX5	ACTMP_HUMAN	ACTMAP	51.3831	59.9778	58.2654	51.8823	56.8551	54.2944	88.1499	72.6007	72.8987	67.8673	62.6412	66.3467	19.0041	18.9771	31.9414
P12814	P12814	ACTN1_HUMAN	ACTN1	1879.59	1865.97	1847.66	1753.3	1838.88	1846.5	769.952	790.252	779.33	691.008	711.005	647.826	11013.2	9401.77	10798.2
P35609	P35609	ACTN2_HUMAN	ACTN2			160.166	115.114	138.559	108.2
O43707	O43707	ACTN4_HUMAN	ACTN4	7859.78	7765.97	7911.32	9495.76	9806.71	9523.44	3912.39	3787.76	4026.81	2473.96	2399.55	2195.1	7959.71	7076.23	8354.75
Q9NZ32	Q9NZ32	ARP10_HUMAN	ACTR10	161.308	172.87	169.799	171.361	161.692	159.349	129.216	121.049	121.411	108.65	107.56	109.426	151.407	122.102	149.769
P61163	P61163	ACTZ_HUMAN	ACTR1A	1596.68	1629.44	1603.35	1304.68	1448.16	1426.93	801.041	729.526	813.694	727.827	749.263	725.314	1075.09	923.893	1085.57
P42025	P42025	ACTY_HUMAN	ACTR1B	102.237	110.257	83.3416	68.6232	83.4921	78.778	84.5847	124.54	116.227	82.9136	62.626	69.5914	104.909	88.9744	86.1481
P61160	P61160	ARP2_HUMAN	ACTR2	1755.64	1721.3	1797.3	2198.43	2288.63	2257.56	1779.2	1767.35	1962.24	1406.7	1387.95	1302.05	2809.77	2529.85	2695.09
P61158	P61158	ARP3_HUMAN	ACTR3	906.492	901.475	923.634	1075.2	1095.29	1125.21	919.521	940.104	931.906	770.207	713.236	719.972	1368.3	1334.63	1315.3
Q9P1U1	Q9P1U1;Q9C0K3	ARP3B_HUMAN	ACTR3B	28.5705						95.4687	69.3013	89.6559	23.4966	35.5838		44.1472	32.4056	26.264
Q9H9F9	Q9H9F9	ARP5_HUMAN	ACTR5	74.2576	81.8639	88.9371	85.4362	83.282	81.285	26.4531	29.9738	34.868	47.0856	41.9515	44.0405	44.9961	44.9647	48.5936
Q9GZN1	Q9GZN1	ARP6_HUMAN	ACTR6	22.9523	22.9969	23.9406	37.7373	26.8199	31.3075	36.6537	25.8138	35.1403	12.4861	19.8191	22.3771		29.594	25.9883
Q9H981	Q9H981	ARP8_HUMAN	ACTR8	35.5358	48.4707	34.545	39.2571	37.8982	43.6711	34.0226	40.3785	41.9065	30.0426	26.2113	54.3299	31.7427	39.1625	43.7082
Q03154	Q03154	ACY1_HUMAN	ACY1	450.349	472.241	461.453	302.966	282.798	269.851	881.246	888.352	908.051	1315.12	1315.82	1218.94	303.616	330.84	330.586
P07311	P07311	ACYP1_HUMAN	ACYP1	194.491	184.193	200.759	248.956	237.308	230.846	253.445	236.267	268.766	250.07	281.594	254.997	255.206	177.591	218.82
P14621	P14621	ACYP2_HUMAN	ACYP2	209.197	214.36	202.628	247.73	237.388	243.195	104.572	76.651	118.939	165.29	141.665	163.887	88.087	65.3469	93.0536
P00813	P00813	ADA_HUMAN	ADA	64.3804	65.4312	81.0746	51.9655	42.0028	48.4697	53.8319	96.2792	49.9061	72.3894	75.1227	83.2068	72.6707	72.4597	66.2894
Q6DHV7	Q6DHV7	ADAL_HUMAN	ADAL	23.489	30.3111	28.8932	16.7118	25.7068		27.2704	27.4763	30.6457	37.3197	36.0309	31.0702	42.4918	33.8823	40.2716
O14672	O14672	ADA10_HUMAN	ADAM10	129.442	132.82	137.822	264.352	247.169	244.557	91.3059	98.474	102.365	197.61	193.16	192.701	98.4781	84.5834	97.0134
Q13444	Q13444	ADA15_HUMAN	ADAM15	55.0278	37.8562	48.208	82.1248	80.2127	73.0622	139.087	146.428	127.908	146.774	164.568	139.078	144.405	166.766	151.823
P78536	P78536	ADA17_HUMAN	ADAM17	37.0222	50.0974	48.6755	79.3208	75.4802	72.7635	40.3587	39.3309	39.777	45.5563	27.9806		70.9598	67.0935	64.039
Q13443	Q13443	ADAM9_HUMAN	ADAM9	47.9631	51.2438	49.8968	78.3377	84.9939	83.9492	93.2415	94.3344	90.2456	150.207	145.263	129.79	129.945	109.454	123.245
P55265	P55265	DSRAD_HUMAN	ADAR	448.353	466.379	452.913	468.996	459.447	488.178	914.148	897.958	903.824	640.661	618.018	632.831	553.78	573.964	582.317
Q96EY9	Q96EY9	ADAT3_HUMAN	ADAT3	51.0824	59.5732	52.111	41.0548	54.7663	59.0885	45.9306	55.6296	49.4595	58.4565	57.9193	47.0996	23.0226	31.3055	37.1585
Q3MIX3	Q3MIX3	ADCK5_HUMAN	ADCK5	30.7157	17.5667	44.7955	17.5919	25.9116	19.2751	16.794	15.902	24.5061	34.6699	30.9853	32.7281	24.8152	37.0326	34.0305
P35611	P35611	ADDA_HUMAN	ADD1	85.8977	72.5851	86.2886	91.1152	83.3762	86.3602	93.4241	112.932	119.328	136.644	136.551	140.511	188.267	173.582	167.49
Q9UEY8	Q9UEY8	ADDG_HUMAN	ADD3	98.1392	106.621	94.6972	89.0154	98.7011	96.1678	58.0314	79.3966	84.7621	131.013	137.919	119.459	210.637	174.82	182.214
Q9BY15	Q9BY15	AGRE3_HUMAN	ADGRE3			120.705	104.49				164.622		123.24
P48960	P48960	AGRE5_HUMAN	ADGRE5	39.883	46.1773	42.0029	32.526	40.3052	28.8908	29.0422	33.8897	22.9454	64.4327	51.6085	54.0225	390.029	338.202	405.419
Q5T601	Q5T601	AGRF1_HUMAN	ADGRF1	42.8145	43.3476		19.3137	17.7367	25.4316	84.0843		66.7817	51.1086	29.2084		83.5575	49.6607	57.3907
Q9Y653	Q9Y653	AGRG1_HUMAN	ADGRG1	16.8709	16.7653	10.6869	21.1802	24.4679	24.8394									13.2291
Q8IZP9	Q8IZP9	AGRG2_HUMAN	ADGRG2	19.3184	20.3954	11.495	20.3797	25.7269	22.6012		15.1673
Q86SQ4	Q86SQ4	AGRG6_HUMAN	ADGRG6	13.6358	36.9824	29.5312	53.7516	70.3982	50.5306	22.147	28.4324	30.3442	47.4606	46.4338	44.8208	29.4065	42.8007	32.5363
O95490	O95490	AGRL2_HUMAN	ADGRL2				15.8956	35.4498		57.2219	72.6916	62.5313
P00326	P07327;P00325;P00326	ADH1G_HUMAN	ADH1C		59.3421	56.3283		53.5803	51.5186	19.3284	30.3777	54.5247	134.78	124.327	152.508	46.1812	29.3662	52.032
P11766	P11766	ADHX_HUMAN	ADH5	2083.47	2134.4	2090.87	1776.12	1729.92	1769.54	1046.27	1035.73	1044.05	1546.53	1546.18	1399.45	1618.79	1517.29	1542.77
P40394	P40394	ADH7_HUMAN	ADH7	14.836		16.8691	10.3368	15.5579			10.945		6.11145	10.5605		10.8486	15.7341	14.2724
Q9BV57	Q9BV57	MTND_HUMAN	ADI1	428.158	413	442.704	364.746	370.477	380.363	823.256	845.269	893.091	291.91	340.581	273.667	366.891	314.069	380.216
Q15847	Q15847	ADIRF_HUMAN	ADIRF	77.8628	227.645	150.205	158.451	65.7796	91.812	111.253	65.7234	63.0297				197.163	171.53	201.971
Q9GZN8	Q9GZN8	ADSSP_HUMAN	ADISSP	255.838	275.908	264.599	203.26	227.528	217.116	375.92	372.268	373.028	409.154	399.855	374.803	748.67	604.971	791.503
P55263	P55263	ADK_HUMAN	ADK	4451.37	4489.08	4237.22	3848.79	4148.87	4010.11	1192.13	1155.07	1354.7	2188.26	2374.28	2171.01	3134.36	2668.82	3243.94
Q9H2P0	Q9H2P0	ADNP_HUMAN	ADNP	187.707	192.694	198.08	173.7	174.756	172.557	98.5476	113.719	115.786	140.049	120.98	117.809	145.677	157.406	142.881
Q96SZ5	Q96SZ5	AEDO_HUMAN	ADO	74.4419	72.761	67.0399	77.8764	79.7733	70.4508	107.321	93.0429	107.086	217.43	225.548	225.445	392.6	307.253	367.748
Q9BRR6	Q9BRR6	ADPGK_HUMAN	ADPGK	117.857	117.531	128.426	121.534	107.732	112.821	71.4128	64.4558	74.9711	141.725	145.401	123.942	98.5447	84.376	98.5157
P54922	P54922	ADPRH_HUMAN	ADPRH	24.0997	14.9044	23.5057	12.8611	18.415	19.1503							61.6836	53.2702	63.2054
Q9NX46	Q9NX46	ADPRS_HUMAN	ADPRS	414.7	408.976	404.161	395.437	401.208	376.092	323.327	299.637	361.234	711.505	712.582	642.821	727.709	574.157	619.279
P07550	P07550	ADRB2_HUMAN	ADRB2	65.6377	70.9641	75.8134	85.5208	102.225	109.396				118.165	123.551	100.029		49.8363	39.8867
Q16186	Q16186	ADRM1_HUMAN	ADRM1	882.468	847.084	808.497	892.107	1026.82	1001.69	715.552	621.362	792.255	615.01	686.661	697.508	782.694	775.632	840.157
P30566	P30566	PUR8_HUMAN	ADSL	247.188	242.542	254.163	208.079	197.245	195.947	404.946	390.936	418.451	763.45	832.703	792.313	383.148	413.059	386.01
Q8N142	Q8N142	PURA1_HUMAN	ADSS1		43.9874	51.0081		39.044	36.6095	107.702	107.822	101.718	42.2807	39.4939	54.0105	42.0871	31.1199	53.8537
P30520	P30520	PURA2_HUMAN	ADSS2	444.712	432.364	454.936	480.934	487.996	475.429	505.905	496.472	536.098	357.352	350.216	320.542	642.217	574.07	644.836
Q8N556	Q8N556	AFAP1_HUMAN	AFAP1				5.25951					18.8889	11.7787	136.54		111.551	98.5521	103.101
P55196	P55196	AFAD_HUMAN	AFDN	242.737	244.722	250.992	301.403	300.652	296.923	203.358	196.085	217.043	67.8067	64.6106	62.0267	69.9187	63.5475	59.0826
Q9UHB7	Q9UHB7	AFF4_HUMAN	AFF4	52.5562	55.0082	49.8071	55.3653	50.5462	47.2787	40.5311	40.0278	41.7502	43.0449	39.3864	38.9562	28.2128	33.9485	29.7558
Q8WV93	Q8WV93	AFG1L_HUMAN	AFG1L	49.8433	50.071	40.2268	42.1206	48.8883	57.6377	44.3413	43.7211	43.0963	51.3127	45.1924	42.5031	34.9041	32.0973	34.9646
Q8NB90	Q8NB90	AFG2A_HUMAN	AFG2A	287.057	267.638	249.786	214.214	225.018	212.992	186.921	187.917	207.675	167.272	147.716	148.676	209.517	192.412	194.704
Q9BVQ7	Q9BVQ7	AFG2B_HUMAN	AFG2B	110.469	101.562	108.015	92.085	97.2299	96.8515	86.7743	82.2681	78.4277	61.7185	54.6781	49.4891	80.3666	84.3265	86.4307
Q9Y4W6	Q9Y4W6	AFG32_HUMAN	AFG3L2	969.471	1010.46	970.885	848.516	857.436	837.748	773.261	819.412	802.737	1443.78	1432.73	1440.92	681.785	637.354	637.763
Q63HM1	Q63HM1	KFA_HUMAN	AFMID	137.928	129.826	107.984	101.282	99.3953	100.024	102.88	97.8397	96.479	124.838	78.9729		110.786	84.6242	116.604
P02771	P02771	FETA_HUMAN	AFP	76.9968	80.0724	75.4866	65.4728	78.6088	74.6593		42.5168	35.6486		29.3959	13.5513	34.9315	43.1366	46.0112
Q6ULP2	Q6ULP2	AFTIN_HUMAN	AFTPH	27.5782	26.8574	24.9958	32.2428	28.7067	36.7963	32.0975	35.828	31.1872	13.3229	20.5422	17.0421	32.9368	35.1697	42.6782
P20933	P20933	ASPG_HUMAN	AGA	60.3354	55.7158	62.582	66.2954	68.521	82.1479	106.04	80.5634	115.006	101.517	112.801	106.475	133.128	105.701	125.682
Q9UPQ3	Q9UPQ3	AGAP1_HUMAN	AGAP1	68.1548	85.1505	78.3936	86.4051	83.4426	112.566	122.041	107.239	113.236	87.8111	63.6786		129.004	125.505	115.859
Q96P47	Q96P47;Q9UPQ3	AGAP3_HUMAN	AGAP3	45.2638	30.9985	34.7139	28.4534	38.2375	36.302	199.953	182.238	203.885	104.801	110.621	106.166	118.994	121.115	101.894
P52594	P52594	AGFG1_HUMAN	AGFG1	159.198	161.7	161.073	176.083	177.407	182.184	110.971	109.024	101.494	83.3548	94.1371	85.2424	148.523	163.319	162.384
O95081	O95081	AGFG2_HUMAN	AGFG2	22.8491	33.3485	35.1961	45.8988	23.9792	32.3666	36.6785	18.9196	23.3087	33.4628	42.6408	36.8761	34.8945	33.5492	27.2675
Q53H12	Q53H12	AGK_HUMAN	AGK	289.989	278.478	271.156	257.186	281.987	264.164	583.988	595.345	667.428	1069.51	1065.71	1003.09	536.123	423.407	505.239
P35573	P35573	GDE_HUMAN	AGL	714.922	719.494	703.589	705.356	675.991	678.899	585.832	600.059	614.359	335.005	331.229	327.988	371.012	356.418	391.585
Q9UL18	Q9UL18	AGO1_HUMAN	AGO1	43.9817	47.8585	50.6158	45.8589	44.4951	35.8449	44.3851	51.0604	49.5742	59.8853	61.8553	67.8259	85.1355	100.87	87.7572
Q9UKV8	Q9UL18;Q9UKV8;Q9H9G7	AGO2_HUMAN	AGO2	607.397	611.241	610.827	603.071	596.242	613.489	387.176	403.559	430.662	401.452	352.496	326.516	522.184	546.503	523.138
Q9H9G7	Q9H9G7;Q9HCK5	AGO3_HUMAN	AGO3	225.151	221.943	231.863	157.066	160.401	137.068	133.671	163.232	175.639	172.581	189.173	164.467	199.098	128.813	163.618
Q99943	Q99943	PLCA_HUMAN	AGPAT1	215.44	217.053	174.004	132.775	177.329	164.94	343.054	299.946	377.71	236.486	228.683	259.619	358.278	377.047	350.137
O15120	O15120	PLCB_HUMAN	AGPAT2	160.916	174.108	153.032	168.436	168.452	197.726	70.6732	69.6921	72.9606	56.4902	56.5938	54.099	234.153	267.288	209.873
Q9NRZ7	Q9NRZ7	PLCC_HUMAN	AGPAT3	216.535	216.913	224.321	198.62	224.645	248.848	358.165	291.745	393.447	245.773	268.295	271.934	681.003	616.203	590.701
Q9NUQ2	Q9NUQ2	PLCE_HUMAN	AGPAT5	415.856	429.882	425.535	399.874	378.861	363.871	426.19	460.578	408.012	454.151	408.052	437.572	244.623	231.657	169.95
O00116	O00116	ADAS_HUMAN	AGPS	342.257	338.6	353.132	273.408	272.742	277.172	117.499	117.526	115.929	199.089	197.855	187.683	310.254	281.717	284.712
O95994	O95994	AGR2_HUMAN	AGR2		2071.71	964.747		2065.6	1983.35	47.246	42.7087	64.2751	79.1629	69.7866	66.6648	8479.86	6994.16	8145.91
O00468	O00468	AGRIN_HUMAN	AGRN	170.4	169.396	176.158	145.624	134.489	145.39	44.5229	53.1371	54.1157	42.5095	35.9278	28.3632	220.197	194.553	196.154
Q9UPW5	Q9UPW5	CBPC1_HUMAN	AGTPBP1	24.981	20.3026	16.2616	14.3521	16.1891	17.4807	11.0694	19.4901	18.5902	16.1446	15.1978	24.9192	11.7221	8.5384
Q6RW13	Q6RW13	ATRAP_HUMAN	AGTRAP	211.523	214.146	207.815	202.488	202.301	216.569	203.4	187.871	179.632	475.858	457.299	449.833	233.925	233.184	229.587
Q8WYP5	Q8WYP5	ELYS_HUMAN	AHCTF1	151.092	146.351	141.651	126.824	135.81	132.338	127.62	125.47	130.238	95.5137	96.921	106.541	133.952	173.459	147.026
P23526	P23526	SAHH_HUMAN	AHCY	5864.21	5644.83	5503.69	4863.89	5098.21	5141.5	4298.51	4074.53	4415.97	5600.79	5746.68	5454.26	4602.05	4309.24	4792.22
O43865	O43865	SAHH2_HUMAN	AHCYL1	255.975	257.516	238.17	253.984	261.621	257.294	443.767	415.698	428.355	368.018	368.286	362.049	435.159	384.779	432.307
Q96HN2	Q96HN2	SAHH3_HUMAN	AHCYL2	78.1902	57.1948	84.9078	43.6969	68.7521		89.6583	73.0144	111.132	108.482	120.068	110.507	160.928	104.869	114.247
Q5TGY3	Q5TGY3	AHDC1_HUMAN	AHDC1	43.7318	43.4988	43.6608	49.1074	40.5994	35.2464	20.3435	13.0186	15.6544	17.9622			30.7313	37.7554	31.8813
Q09666	Q09666	AHNK_HUMAN	AHNAK	25636.6	26471.5	26002.8	24058.7	24491.7	23190.2	616.815	562.159	631.099	709.779	760.684	658.149	16645.4	17461	16546.3
Q8IVF2	Q8IVF2	AHNK2_HUMAN	AHNAK2	1814.94	1880.95	1832.38	1203.88	1217.05	1164.52	250.255	217.259	340.744	42.4371	250.785		1136.87	1164.94	1117.63
P35869	P35869	AHR_HUMAN	AHR	35.2363	34.316	32.579	36.4951	39.0537	35.9352							75.2666	89.4938	79.6949
O95433	O95433	AHSA1_HUMAN	AHSA1	781.905	820.983	797.393	798.531	821.735	845.171	1415.59	1347.45	1377.48	1441.12	1452.27	1339.81	1208.12	1194.78	1241.15
Q96BJ3	Q96BJ3	AIDA_HUMAN	AIDA	111.246	110.885	100.881	106.598	103.408	119.364	181.047	159.85	187.657	320.73	320.487	291.74	472.029	326.926	431.46
Q9BQI0	Q9BQI0	AIF1L_HUMAN	AIF1L	113.254	73.5287	108.547	108.351	95.8659	110.786	103.264	86.7322	148.8	191.952	260.176	242.504	65.2587	54.6104	55.597
O95831	O95831	AIFM1_HUMAN	AIFM1	946.138	923.393	921.643	723.858	745.101	752.874	1113.23	1124.91	1170.79	1703.01	1645.37	1648.94	724.7	680.191	716.737
Q9BRQ8	Q9BRQ8	FSP1_HUMAN	AIFM2	166.943	212.596	212.13	265.957	258.74	249.949	46.2428			70.5464			128.54	100.441	112.722
Q9NVV5	Q9NVV5	AIG1_HUMAN	AIG1	56.2103	74.5787	83.816	40.653	54.9536	66.9147	63.8453	35.0984	68.6884	47.712	39.0919	28.7315	62.1692	68.3693	54.0381
Q12904	Q12904	AIMP1_HUMAN	AIMP1	2069.13	2030.45	2099.59	1929.11	1829.59	1796.5	1576.52	1593.08	1527.35	1459.22	1313.46	1308.19	775.518	1024.61	834.126
Q13155	Q13155	AIMP2_HUMAN	AIMP2	1829.84	1819.62	1879.26	1344.97	1452.35	1540.25	1468.82	1414.55	1382.68	1351.3	1161.8	1472.98	717.961	1025.05	787.527
O00170	O00170	AIP_HUMAN	AIP	369.981	400.708	384.849	378.242	425.736	396.726	402.881	365.594	407.786	492.698	452.601	453.58	1342.67	1109.75	1297.84
Q96IF1	Q96IF1	AJUBA_HUMAN	AJUBA	171.209	166.334	162.492	127.71	145.058	136.332	6.3884	25.7254	18.8278				29.6612	46.4787	29.9888
P00568	P00568	KAD1_HUMAN	AK1	3550.45	3663.44	3725.16	3094.67	3073.04	3035.24	1853.09	1892.45	1974.58	2187.4	2127.72	2067.64	1691.87	1414.2	1554.69
P54819	P54819	KAD2_HUMAN	AK2	5002.42	4818.9	4927.31	4473.44	4222.06	4288.1	3321.75	3115.27	3437.24	5935.2	5800.71	5702.78	2487.14	1932.39	2390.19
Q9UIJ7	Q9UIJ7	KAD3_HUMAN	AK3	437.645	412.203	422.9	392.964	391.3	409.165	392.242	422.21	411.642	1723.43	1641.41	1647.37	527.28	477.939	483.415
P27144	P27144;A0A8I5KW96	KAD4_HUMAN	AK4	988.224	942.48	954.145	870.403	858.97	868.113	785.255	811.054	863.169	3190.4	3224.35	3136.1	1774.74	1529.61	1585.75
Q9Y6K8	Q9Y6K8	KAD5_HUMAN	AK5							41.3457		39.5207				62.8372	53.3433	58.8169
Q9Y3D8	Q9Y3D8	KAD6_HUMAN	AK6	428.229	382.732	419.485	327.296	339.797	359.011	224.624	194.783	224.586	449.716	471.979	455.921	239.821	248.887	264.023
Q92667	Q92667	AKAP1_HUMAN	AKAP1	136.928	149.021	144.992	133.228	137.541	137.988	138.325	149.926	137.152	269.091	298.259	251.597	230.956	210.837	217.151
O43572	O43572	AKA10_HUMAN	AKAP10	54.8828	65.7293	62.5166	51.8146	52.0129	60.2502	38.5302	31.6972	48.0773	45.6061	46.1264	47.9362	52.5638	66.5032	64.2441
Q02952	Q02952	AKA12_HUMAN	AKAP12	171.15	209.469		122.999	130.532	129.211	190.517	193.506	188.34	120.561	141.724	131.526	700.71	643.358	576.421
Q12802	Q12802	AKP13_HUMAN	AKAP13	191.117	200.881	184.913	221.607	218.39	212.1	93.625	71.1692	54.2902	51.6438	57.3594		103.544	122.727	107.978
Q02040	Q02040	AK17A_HUMAN	AKAP17A	83.8888	78.9531	64.6972	70.967	83.4227	75.2734	169.656	151.517	168.721	109.509	119.371	130.91	73.0949	74.9716	70.2986
Q9Y2D5	Q9Y2D5	AKAP2_HUMAN	AKAP2	140.255	137.19	131.212	190.089	182.168	182.597							356.863	329.647	308.236
O43823	O43823	AKAP8_HUMAN	AKAP8	104.576	102.386	101.099	107.167	102.851	93.7307	86.6289	100.232	89.848	77.2317	75.7255	74.2396	100.739	113.719	94.6171
Q9ULX6	Q9ULX6	AKP8L_HUMAN	AKAP8L	279.791	305.576	297.642	242.095	244.142	246.69	221.992	171.619	228.907	259.771	248.737	253.971	180.606	206.583	175.589
Q99996	Q99996	AKAP9_HUMAN	AKAP9	148.703	144.487	152.17	138.34	135.59	131.911	323.699	308.843	310.141	176.431	173.932	174.008	179.237	269.937	181.336
P14550	P14550	AK1A1_HUMAN	AKR1A1	835.908	872.391	865.938	822.959	839.003	818.484	284.312	266.362	292.36	2005.91	2005.35	1949.4	1000.48	735.054	937.175
P15121	C9JRZ8;P15121	ALDR_HUMAN	AKR1B1	169.863	165.725	162.493	158.775	131.204	138.041		25.3791		275.348	313.374	372.19			204.267
P52895	Q04828;P52895	AK1C2_HUMAN	AKR1C2	25.4107	36.5746	14.5384	45.5997	38.1023	48.0866	135.299	132.157	161.29
P42330	P42330;Q04828;P52895	AK1C3_HUMAN	AKR1C3	138.87	146.384	152.206	141.956	121.111	163.414	831.482	825.487	820.989	57.7347	43.346	48.9524	346.983	275.771	325.964
Q96JD6	Q96JD6	AKCL2_HUMAN	AKR1E2	930.435	936.134	921.382	906.471	869.725	920.894	286.245	251.787	274.58	2319.92	2644.26	2651.07	1247.43	746.946	1048.36
O43488	O43488	ARK72_HUMAN	AKR7A2	854.193	871.069	862.372	751.968	797.84	755.172	1271.88	1232.4	1305.26	864.291	815.171	707.734	1194.03	927.739	1180.82
O95154	O95154	ARK73_HUMAN	AKR7A3	24.3126	21.7703	23.6	13.9846	13.804	16.5096			11.7558
P31749	P31749	AKT1_HUMAN	AKT1	63.7167	76.663	71.7108	92.1288	89.22	75.1409	225.269	231.385	227.782	157.351	168.609	166.277	205.69	220.666	191.154
Q96B36	Q96B36	AKTS1_HUMAN	AKT1S1	131.113	121.664	138.129	134.941	126.447	121.052	204.39	179.899	196.166	179.478	187.163	193.497	286.5	250.957	279.937
P31751	P31751	AKT2_HUMAN	AKT2	115.648	125.498	123.957	130.222	130.095	146.938	308.552	257.541	302.222	285.41	277.48	244.473	254.016	228.322	226.745
Q9H8T0	Q9H8T0	AKTIP_HUMAN	AKTIP	65.121	46.6959	57.9916	40.2628	70.8944	48.1275	70.2823	58.192	51.2072	53.82	50.7241	57.7334	57.7332	45.0032	37.5337
P13716	P13716	HEM2_HUMAN	ALAD	96.0146	109.992	105.12	127.186	106.607	108.833	153.273	116.461	155.4	103.463	104.508	110.248	262.316	200.25	219.178
P13196	P13196	HEM1_HUMAN	ALAS1	21.543	21.6662	22.9753	22.9116	33.3477	30.7373	36.614	37.223	25.2034	23.6308	24.4289	28.0328	28.8175	35.178	39.522
P02768	P02768	ALBU_HUMAN	ALB	7194.56	6982.59	7341.46	5555.84	5989.35	5379.89	1807.74	2735.32	3179.87	2449.94	2326.09	2957.78	5312.37	6627.21	5191.85
Q13740	Q13740	CD166_HUMAN	ALCAM	182.172	194.488	183.091	231.965	231.272	219.223	545.97	586.697	617.617	348.644	345.87	320.59	367.395	286.434	342.961
Q8IZ83	Q8IZ83	A16A1_HUMAN	ALDH16A1	249.902	246.877	245.786	275.726	265.2	284.999	286.591	278.391	287.137	93.9812	82.8467	88.1752
P54886	P54886	P5CS_HUMAN	ALDH18A1	1472.86	1450	1443.22	1251.13	1295.34	1298.93	2010.06	1958.69	2036.91	2033.97	2020.11	1936.3	1445.99	1370.91	1413.55
P00352	P00352	AL1A1_HUMAN	ALDH1A1	271.728	272.121	260.729	404.512	404.14	397.187	119.995	77.7756	98.4974
P47895	P30837;P47895	AL1A3_HUMAN	ALDH1A3	816.35	793.118	797.094	2214.71	2240.62	2116.98	255.673	166.148	208.934	207.588	241.376	238.138	7926.4	7581	7684.17
P30837	P30837	AL1B1_HUMAN	ALDH1B1	477.533	467.358	458.699	346.671	362.167	351.099	234.068	237.472	248.551	1024.36	1029.79	944.507	225.596	218.126	253.038
Q3SY69	Q3SY69	AL1L2_HUMAN	ALDH1L2	168.431	132.191	8.46056		99.0242	109.755	260.931	262.446	256.084		19.2651	193.742		58.0715	63.1782
P05091	P05091;O94788	ALDH2_HUMAN	ALDH2	950.171	893.636	912.766	852.42	860.196	883.367	97.1059	131.628	100.273	1106.93	1078.64	1064.46	68.8543	48.5945
P30838	P30838	AL3A1_HUMAN	ALDH3A1	120.585	115.75	118.012	64.03	50.4735	52.1662							234.201	195.852	223.241
P51648	P51648	AL3A2_HUMAN	ALDH3A2	1608.23	1608.43	1569.32	1413.46	1468.4	1496.59	4716.77	4730.91	5136.46	731.113	637.479	650.835	2502.44	2052.95	2375.02
P43353	P43353	AL3B1_HUMAN	ALDH3B1	73.1598	70.939	70.4629	64.1717	61.051	59.6286							43.0234	51.0069	45.4589
P30038	P30038	AL4A1_HUMAN	ALDH4A1	479.907	532.446	498.052	448.311	430.72	464.721	538.49	513.601	538.612	642.442	637.099	592.41	419.341	322.669	399.328
P51649	P51649	SSDH_HUMAN	ALDH5A1	19.5024	27.4604	41.8326	26.4117	13.3492	19.0207	747.727	725.403	810.357	379.655	389.096	375.441	291.786	250.783	305.91
Q02252	Q02252	MMSA_HUMAN	ALDH6A1	812.279	803.334	804.752	572.135	560.674	596.82	2458.89	2235.59	2657.05	4263.83	4054.58	4113.66	496.822	391.447	464.249
P49419	P49419	AL7A1_HUMAN	ALDH7A1	1014.59	1000.93	1022.76	724.798	724.364	711.8	1716.39	1634.26	1765.81	1101.2			2604.05	2142.72	2594.46
P49189	P49189	AL9A1_HUMAN	ALDH9A1	2047.26	2062.26	1992.84	1774.81	1680.91	1724.45	3428.89	3248.91	3532.98	3429.79	3328.22	3181.95	1869.51	1391.51	1700.31
P04075	P04075	ALDOA_HUMAN	ALDOA	15894.8	16610.1	16366.8	16475.9	16161.7	16593.9	9793.64	10138.7	9915.76	13664.5	13934.9	12351.3	15998.3	16155.6	16308.9
P09972	P09972	ALDOC_HUMAN	ALDOC	3822.22	3897.61	3754.67	3763.32	3720.77	3773.7	2600.86	2336.06	2696.5	5919.52	6214.42	5944.49	3146.24	2771.68	2733.99
Q9BT22	Q9BT22	ALG1_HUMAN	ALG1	145.555	134.483	129.331	112.115	115.877	117.4	176.839	188.629	177.038	233.405	239.157	233.704	143.251	174.202	159.643
Q5BKT4	Q5BKT4;Q5I7T1	AG10A_HUMAN	ALG10	122.264	126.358	125.172	137.582	119.757	98.6612	205.257	197.044	199.608	144.171	125.475	136.301	96.0119	112.097	82.2542
Q2TAA5	Q2TAA5	ALG11_HUMAN	ALG11	74.8835	68.5819	61.8773	76.4343	67.3502	72.7364	115.803	113.617	108.301	66.0644	78.0593	69.2364	100.036	97.4439	82.1229
Q9BV10	Q9BV10	ALG12_HUMAN	ALG12	92.6317	102.065	87.8458	97.0899	100.714	97.2635	105.441	91.0604	87.4349	88.9419	98.5671	92.493	94.7924	119.613	119.596
Q9NP73	Q9NP73	ALG13_HUMAN	ALG13	38.7075	55.8247	48.5705	91.2599	87.8066	82.9884	29.7259	31.0319	34.8916	149.212	165.197	134.941	95.3578	106.401	97.8058
Q96F25	Q96F25	ALG14_HUMAN	ALG14	59.0806	45.9633	47.1928	55.6843	59.1564	65.5706	27.7989			90.5911	83.7235	72.5598	40.6119	40.6534	25.1945
Q9H553	Q9H553	ALG2_HUMAN	ALG2	204.512	187.603	213.208	172.584	191.286	198.489	134.596	127.005	141.278	121.835	126.144	142.355	148.972	165.884	154.386
Q92685	Q92685	ALG3_HUMAN	ALG3	198.869	180.585	203.736	143.039	168.083	174.154	149.35	104.217	120.418	127.543	128.783	145.704	221.451	185.094	167.671
Q9Y673	Q9Y673	ALG5_HUMAN	ALG5	798.225	797.393	780.069	691.287	676.82	717.043	456.782	443.012	434.015	435.091	425.24	449.99	298.154	358.124	327.433
Q9Y672	Q9Y672	ALG6_HUMAN	ALG6	81.7823	82.6598	83.616	90.7909	93.086	96.1238	78.7953	72.0892	85.3504	196.141	187.385	200.981	81.2613	66.7842	72.9723
Q9BVK2	Q9BVK2	ALG8_HUMAN	ALG8	182.262	174.385	170.665	197.897	173.125	188.181	361.037	315.968	397.353	390.001	380.839	431.184	349.124	368.896	335.58
Q9H6U8	Q9H6U8	ALG9_HUMAN	ALG9	101.642	111.393	103.142	116.441	122.34	116.069	93.8248	94.2764	93.2348	92.16	106.67	95.9002	136.098	150.949	138.283
Q96Q83	Q96Q83	ALKB3_HUMAN	ALKBH3	9.81752	23.9993		18.9557	10.8407	10.5284							35.041	24.3551	26.5255
Q9NXW9	Q9NXW9	ALKB4_HUMAN	ALKBH4	66.6762	60.147	64.2996	56.138	53.3022	58.2112	87.9841	99.1325	97.2557	73.3151	68.2001	62.5774	90.7903	81.5643	102.928
Q6P6C2	Q6P6C2	ALKB5_HUMAN	ALKBH5	59.8076	59.1957	65.3161	49.0025	50.7836	47.7074	109.317	101.588	84.7472	138.565	175.45	143.689	129.64	99.5436	123.181
Q3KRA9	Q3KRA9	ALKB6_HUMAN	ALKBH6				68.2481	46.5529	63.5233	101.832	84.8826	112.303	132.798	150.213	141.753	53.9468	47.1075	74.0075
Q9BT30	Q9BT30	ALKB7_HUMAN	ALKBH7	15.2684		21.5031	39.2025	29.7924	34.2055	75.9633	58.9574	71.6603	83.3469	89.185	77.8369	74.5122	79.9069	59.9201
P05187	P05187;P09923	PPB1_HUMAN	ALPP	383.987	378.098	388.792	212.04	226.101	215.05		143.942							148.529
Q86V81	Q86V81	THOC4_HUMAN	ALYREF	1975.8	1882.04	1896.88	1606.78	1908.14	1797.47	1860.03	1848.28	2001.15	1676.57	1652.84	1560.38	1109.73	1351.72	1198.22
Q9UHK6	Q9UHK6	AMACR_HUMAN	AMACR	41.5984	43.3398	32.8115			37.6882	71.28	72.4465	67.7572	340.379	349.679	323.34	226.179	180.084	207.609
Q9Y303	Q9Y303	NAGA_HUMAN	AMDHD2	211.192	198.395	177.67	187.788	176.33	171.02	209.948	200.978	220.748	189.263	208.048	197.076	328.002	288.967	278.236
Q9UKV5	Q9UKV5	AMFR_HUMAN	AMFR	74.8351	116.468	69.639	102.531	100.575	117.026	268.962	284.733	218.755	160.201	149.738	151.898	146.899	135.372	145.091
P23109	P23109	AMPD1_HUMAN	AMPD1	36.2976		43.6386		33.0584	33.5416		50.0696	39.3952
Q01433	Q01433	AMPD2_HUMAN	AMPD2	148.933	147.994	153.014	123.064	121.496	112.662	124.563	108.113	116.793	254.729	244.812	243.952	211.969	199.302	192.704
Q01432	Q01432	AMPD3_HUMAN	AMPD3	58.1367	55.2016	71.2142	62.27	74.0402	88.3745						51.5888	192.579	203.623	173.663
Q86W34	Q86W34	AMZ2_HUMAN	AMZ2	101.926	104.341	110.47	53.9341	82.3108	67.7889	123.057	117.26	114.69	184.229	165.391	190.236	123.231	125.079	129.213
Q9H1A4	Q9H1A4	APC1_HUMAN	ANAPC1	223.329	226.065	227.555	209.079	200.055	200.65	167.143	188.629	154.841	185.929	152.704	144.566	198.871	272.71	237.254
Q9UM13	Q9UM13	APC10_HUMAN	ANAPC10	61.4569	60.4073	44.8325	45.2255	46.1635	45.1136		40.0722	34.9932	44.1738	37.4614	46.7894	55.6132	62.3529	44.5131
Q96DE5	Q96DE5	APC16_HUMAN	ANAPC16	26.4817	40.9766	47.3931	29.3981	36.128	34.2421	21.7364		18.5538	25.3381	19.3681	29.3705	33.4434	35.5537	42.5475
Q9UJX6	Q9UJX6	ANC2_HUMAN	ANAPC2	102.833	111.966	105.446	97.6864	100.851	99.4137	71.9167	83.725	79.9692	61.2319	70.085	64.4526	90.7667	103.075	89.5036
Q9UJX5	Q9UJX5	APC4_HUMAN	ANAPC4	138.607	150.447	156.737	134.754	137.875	161.004	114.429	106.801	117.886	111.675	123.735	107.861	141.401	100.212	144.762
Q9UJX4	Q9UJX4	APC5_HUMAN	ANAPC5	106.981	105.631	109.859	97.3522	96.206	90.9411	95.2172	109.041	89.3549	90.1746	90.6577	97.4411	107.902	134.616	107.67
Q9UJX3	Q9UJX3	APC7_HUMAN	ANAPC7	200.721	215.366	209.108	197.403	187.723	205.3	171.633	143.544	160.859	173.524	165.014	173.635	215.014	223.794	232.068
Q5VTE6	Q5VTE6	ANGE2_HUMAN	ANGEL2	22.4005	29.2828	31.6429		13.2419		73.2059	83.2616	96.0461	50.1136	44.8735	44.1293	20.7942	29.4058	21.6628
Q12955	Q12955	ANK3_HUMAN	ANK3	185.865	200.252	190.918	183.274	196.858	198.503	189.097	184.236	194.254	296.287	302.719	290.583	206.803	235.387	228.323
Q9NU02	Q9NU02	ANKE1_HUMAN	ANKEF1	1752.74	1667.81	1186.81		1505.35	1201.12	890.33	1090.74	1082.7		857.671	876.487	775.813
Q9P2R3	Q9P2R3	ANFY1_HUMAN	ANKFY1	552.896	551.388	509.419	556.044	574.978	593.43	495.001	439.97	426.482	793.208	702.353	708.642	782.734	907.09	781.813
Q9HCJ1	Q9HCJ1	ANKH_HUMAN	ANKH	29.962	24.5682	22.507		20.7823	18.9319				84.6798	81.792	97.2643
Q8IWZ3	O75179;Q8IWZ3	ANKH1_HUMAN	ANKHD1	252.816	248.014	258.403	288.531	284.796	269.944	252.892	268.023	255.286	321.138	308.016	304.608	245.035	222.533	216.31
Q9P2G1	Q9P2G1	AKIB1_HUMAN	ANKIB1	14.3382		11.1126			8.17169		19.336			28.1446	30.4346	41.2527	26.613	24.527
Q86XL3	Q86XL3	ANKL2_HUMAN	ANKLE2	75.9773	81.4227	82.533	112.028	114.784	127.969	110.637	107.732	95.072	77.7823	81.5843	91.8655	111.211	116.455	114.279
Q8IV38	Q8IV38	ANKY2_HUMAN	ANKMY2	29.8224	21.0379	20.2625	25.558	29.7027	28.5975	56.3455	48.0116	61.1085	41.831	40.7496	38.8307	185.46	165.262	173.633
Q8IZ07	Q8IZ07	AN13A_HUMAN	ANKRD13A	120.499	128.539	114.784	205.891	234.599	233.167	53.593	57.5813	61.6196	76.0497	69.0958	66.4142	140.049	111.794	147.191
O75179	O75179	ANR17_HUMAN	ANKRD17	69.317	68.2646	72.3046	76.7485	76.8932	82.1693	85.4376	82.0805	70.9575	76.0974	82.0311	83.5761	133.775	127.937	126.829
Q9GZV1	Q9GZV1	ANKR2_HUMAN	ANKRD2	95.9373	107.651	113.008	58.9501	52.1704	58.8855		33.0775
Q5VYY1	Q5VYY1	ANR22_HUMAN	ANKRD22	48.4533	104.624	110.058	25.7728	44.0518	41.7136	24.1282			34.8636	38.3107			23.3162
Q96NW4	Q96NW4	ANR27_HUMAN	ANKRD27	36.5206	43.9139	38.5878	36.2375	36.8258	32.8152	43.1977	36.8127	37.0926	29.7584	24.4345	35.438	30.8317	28.2797	21.1942
O15084	O15084	ANR28_HUMAN	ANKRD28	245.197	181.685	223.061	232.362	212.988	228.76	552.065	514.733	545.626	369.286	372.266	385.49	439.311	377.743	382.606
Q8N283	Q8N283	ANR35_HUMAN	ANKRD35	44.0745	62.0485	71.782	66.749	52.2385	48.3235	54.1534	53.2449	49.651	109.1			115.223	48.6054	94.6395
Q6AI12	Q6AI12	ANR40_HUMAN	ANKRD40							55.9494	53.7411	59.8425	32.4314	25.7619	50.9112	107.38	102.67	120.726
Q8WVL7	Q8WVL7	ANR49_HUMAN	ANKRD49	23.6301	15.2052	21.2993	27.373	26.2907	20.2022	8.82142	15.8574	14.1082	10.17	15.0426	7.9006	19.9092	17.6562	19.6025
Q9ULJ7	Q9ULJ7	ANR50_HUMAN	ANKRD50	47.7738	42.4964	38.4195	44.471	42.4219	40.9187	42.0805	33.9666	21.6938	20.3237			46.6747	49.6264	46.6841
Q8NB46	Q8NB46	ANR52_HUMAN	ANKRD52				38.6414	30.2268	39.4728	71.3633	56.7584	67.8697	31.087	31.7486	36.626	102.724	93.9745	103.168
Q92625	Q92625	ANS1A_HUMAN	ANKS1A	76.6523	75.687	77.7445	78.9892	68.6027	79.0703	85.3051	80.4904	90.8504	47.8895	47.3131	31.9803	121.628	105.21	110.579
Q9H8Y5	Q9H8Y5	ANKZ1_HUMAN	ANKZF1	183.275	186.77	181.365	181.68	191.413	186.407	114.876	113.251	123.36	162.057	161.7	169.242	160.606	146.182	156.21
Q9NQW6	Q9NQW6	ANLN_HUMAN	ANLN	160.545	162.398	158.119	68.6518	59.3887	62.0321	86.297	92.2508	80.2389	36.6352	28.7603	44.0527	210.733	247.728	233.857
Q5XXA6	Q5XXA6	ANO1_HUMAN	ANO1													44.5436	72.9239	67.3817
Q9NW15	Q9NW15	ANO10_HUMAN	ANO10	73.0289	70.6833	63.0917	76.7655	82.2853	73.2051	36.7902	57.2168	30.5734	80.3498	77.0233	83.8065	252.253	245.537	249.555
Q4KMQ2	Q4KMQ2	ANO6_HUMAN	ANO6	62.0361	63.526	56.0452	78.8237	67.4514	75.413	50.1653	50.4502	47.5484	38.4111	23.8554	28.5915	46.211	43.8926	40.9546
Q9HCE9	Q9HCE9	ANO8_HUMAN	ANO8	6.86025								8.90176				33.3653	31.0392	27.9242
P39687	P39687;O43423	AN32A_HUMAN	ANP32A	4347.93	4408.92	4531.74	3860.68	3821.98	3666.39	3881.3	3699.55	4110.87	6258.1	5909.86	6049.84	1991.07	1461.9	1399.1
Q92688	P39687;Q92688	AN32B_HUMAN	ANP32B	4608.46	4428.67	4404.95	4089.07	4348.07	4275.08	2714.62	2840.32	3256.28	5005.37	4833.37	4845.08	1344	927.911	1118.78
Q9BTT0	Q9BTT0	AN32E_HUMAN	ANP32E	425.688	428.053	469.999	358.767	356.732	306.746	1051.51	1068.2	1173.61	322.659	300.764	291.669	282.801	233.246	326.548
P15144	P15144	AMPN_HUMAN	ANPEP	184.573			14.7964	140.268								891.899	712.503	861.856
Q9H6X2	Q9H6X2	ANTR1_HUMAN	ANTXR1	14.7349	15.6776	13.6702	24.326	24.2773	24.4275	33.4673	16.838	19.3284				43.1671	35.0839	34.3695
P58335	Q9H6X2;P58335	ANTR2_HUMAN	ANTXR2	69.9575	71.5955	85.0662	68.1015		62.9138	40.1046	8.17786	65.9148	30.2733			178.61	173.939	172.322
P04083	P04083	ANXA1_HUMAN	ANXA1	9410.81	9482.05	9474.15	10520.7	10568.4	10390.1	158.111	93.87	46.7351	90.6518	81.5752	84.5199	2542.96	1972.55	2477.23
Q9UJ72	Q9UJ72	ANX10_HUMAN	ANXA10				56.1936				139.897		59.0956			185.373	151.123	161.87
P50995	P50995	ANX11_HUMAN	ANXA11	1378.06	1380.98	1409.35	2485.79	2507.54	2551.07	758.599	784.531	782.399	651.086	374.469	504.697	4697.78	3485.92	4222.42
P07355	P07355;A6NMY6	ANXA2_HUMAN	ANXA2	22518.8	22162.4	22390.5	23454.1	22488.8	22071.9	207.145	158.942	168.998	137.273	107.68	120.779	19050.8	16316.2	19676.4
P12429	P12429	ANXA3_HUMAN	ANXA3	700.306	704.063	717.201	966.458	897.417	921.403	100.584	112.566	416.184				906.932	768.921	1000.2
P09525	P09525	ANXA4_HUMAN	ANXA4	1647.86	1604.42	1606.8	1684.76	1638.9	1681.49	1075.69	1057.36	1143.9	781.459	506.74	603.084	1103.85	868.706	1022.35
P08758	P08758	ANXA5_HUMAN	ANXA5	5871.59	5885.85	5970.66	5494.65	5104.56	5268.17	2752.8	2685.76	2763.76	4939.22	4637.81	4564.71	17845.5	13929.2	17526.2
P08133	P08133	ANXA6_HUMAN	ANXA6	606.302	614.833	621.55	280.47	293.255	285.358	1330.39	1226.61	1452.83	702.641	431.693	570.019	3016.43	2202.02	2875.08
P20073	P20073	ANXA7_HUMAN	ANXA7	1294.88	1314.43	1322.35	1280.99	1329.57	1314.82	1147.17	1117.85	1243.34	1522.12	811.289	1218.84	6242.68	4635.77	5722.08
P13928	Q5VT79;P13928	ANXA8_HUMAN	ANXA8	3205.77	3304.17	3317.34	3604.85	3348.34	3336.38	140.046	25.7541		63.8057	43.12
Q5VT79	Q5VT79	AXA81_HUMAN	ANXA8L1	1322.31	1316.93	1182.43	1504.44	1274.47	1306.57
O76027	O76027	ANXA9_HUMAN	ANXA9	17.6522	10.2306	12.1309	25.662	22.3438	23.0132
Q63HQ0	Q63HQ0	AP1AR_HUMAN	AP1AR	31.7404				53.4063	40.5281	79.2454	72.5474	99.7867	102.511	72.548	66.6237		53.077	26.2676
Q10567	Q10567	AP1B1_HUMAN	AP1B1	461.474	458.926	467.981	513.432	485.014	504.338	974.399	915.568	1041.82	824.011	826.969	876.495	800.692	813.098	794.973
O43747	O43747	AP1G1_HUMAN	AP1G1	447.615	442.037	462.116	421.304	457.378	474.728	747.967	718.635	777.326	698.829	688.198	696.447	632.6	621.069	630.947
O75843	O75843	AP1G2_HUMAN	AP1G2	23.5709	31.6728	22.2254	48.4523	44.9897	50.4668	121.974	104.562	119.678	127.364	109.101	139.846	69.4252	67.0562	48.4673
Q9BXS5	Q9BXS5	AP1M1_HUMAN	AP1M1	527.005	501.635	531.253	427.235	442.625	457.901	579.273	557.933	571.09	548.464	514.347	504.521	936.506	907.427	830.714
Q9Y6Q5	Q9Y6Q5	AP1M2_HUMAN	AP1M2	132.666	143.458	138.467	195.22	172.938	183.436	695.591	683.992	678.964	610.846	594.664	593.316	32.772	50.4486	50.4077
P61966	P61966	AP1S1_HUMAN	AP1S1	156.792	159.414	153.705	190.754	171.606	169.855	422.982	431.792	432.714	329.782	312.391	287.592	187.58	171.899	202.174
P56377	P56377	AP1S2_HUMAN	AP1S2	52.8482	37.1235	46.3184	55.4097	54.4775	46.9457	39.1683	33.9964	47.5347	54.945	41.2392	44.7996	171.668	145.855	169.73
Q96PC3	Q96PC3	AP1S3_HUMAN	AP1S3	34.8269	35.8968	36.2815	42.8349	46.7148	52.0938	21.1688	24.8983	23.5808	52.2515	65.2523	58.1197	39.1799	33.2012	36.3526
O95782	O95782	AP2A1_HUMAN	AP2A1	608.016	593.439	606.988	605.971	639.964	647.819	438.639	387.233	423.185	468.428	472.792	449.721	1139.3	1327.3	1134.74
O94973	O94973	AP2A2_HUMAN	AP2A2	321.624	324.855	321.63	249.271	284.358	280.995	331.986	275.028	322.845	344.513	328.995	312.391	408.284	430.9	387.05
P63010	Q10567;P63010	AP2B1_HUMAN	AP2B1	1003.55	1029.28	975.349	988.901	975.379	972.841	880.378	821.715	958.998	990.157	1006.6	941.856	1598.03	1647.41	1574.01
Q96CW1	Q96CW1	AP2M1_HUMAN	AP2M1	1158.31	1169.45	1153.76	1175.74	1143.67	1203.81	901.602	867.452	851.25	977.515	967.83	999.367	1910.4	2088.7	1938.58
P53680	P53680	AP2S1_HUMAN	AP2S1	383.082	436.161	416.273	410.281	421.348	452.145	336.248	260.129	308.753	319.341	350.149	375.449	695.489	630.008	639.188
O00203	Q13367;O00203	AP3B1_HUMAN	AP3B1	523.841	533.46	537.016	558.416	533.581	559.624	351.165	360.852	366.317	312.882	319.66	303.293	573.202	563.718	561.369
Q13367	Q13367	AP3B2_HUMAN	AP3B2							138.385	116.711	156.328	19.7618				52.3977
O14617	O14617	AP3D1_HUMAN	AP3D1	275.623	298.965	279.612	248.778	284.847	281.498	358.096	300.344	340.207	249.464	241.43	233.441	315.312	331.417	297.383
Q9Y2T2	Q9Y2T2	AP3M1_HUMAN	AP3M1	735.264	703.217	751.407	721	765.541	767.786	728.182	645.659	706.808	446.06	406.405	442.264	989.943	978.973	1007.18
Q92572	Q92572	AP3S1_HUMAN	AP3S1	257.14	246.818	265.632	224.405	260.09	240.821	285.721	300.329	266.735	110.85	102.282	78.9392	218.391	246.57	236.271
P59780	P59780	AP3S2_HUMAN	AP3S2	21.3787		23.3768	33.4206	34.6284	30.0198	43.3499	41.2099	46.9632	120.282	96.0611	76.2872	55.2674	55.8117	56.0937
Q9Y6B7	Q9Y6B7	AP4B1_HUMAN	AP4B1	57.5018	54.6078	47.6284	62.8072	50.2143	64.3023	57.5778	55.1173	56.1452	29.2059	33.666	25.7723	35.5504	30.0425	34.6901
Q9UPM8	Q9UPM8	AP4E1_HUMAN	AP4E1	39.2497	41.196	38.3515	50.7812	47.2154	43.3114	44.0435	32.2745	34.8874	17.9281	14.2839	18.3927	50.3541	28.232	23.6604
O00189	O00189	AP4M1_HUMAN	AP4M1	54.3871	53.756	58.3327	63.6197	67.6585	66.2616	46.231	57.221	51.6538	38.542	42.0278	21.6012	42.8164	47.2189	34.1479
Q9Y587	Q9Y587	AP4S1_HUMAN	AP4S1	63.3728	63.7351	65.4502	42.9536	73.7884	64.0776	47.4783	43.4656	50.0187	36.3726	44.3223	34.3221	76.1764	54.568	57.1187
Q2VPB7	Q2VPB7	AP5B1_HUMAN	AP5B1	17.1477	18.9794	19.7205	23.6002	26.4672	22.4814	23.4391	26.8884	23.9438	5.44676	12.641	14.0869	44.1674	52.3085	42.4131
Q9H0R1	Q9H0R1	AP5M1_HUMAN	AP5M1	30.2592	35.2359	21.8987	38.9553	30.4557	28.6104	42.6686	47.8436	40.8285	24.7402	20.6892	17.4368	76.952	69.5372	67.2962
Q9NUS5	Q9NUS5	AP5S1_HUMAN	AP5S1	34.2534	31.7093		37.6976	33.4808	29.77	38.8053	36.5384	42.6268	32.4655			58.2426	60.7925	61.3425
O43299	O43299	AP5Z1_HUMAN	AP5Z1	33.087	23.7263	27.2781	36.5823	41.1443	35.5304	38.0999	32.1447	36.3967	29.9696	20.0108	15.1911	79.8782	92.1631	80.463
O14727	O14727	APAF_HUMAN	APAF1	21.578	21.9805	31.8266	38.8342	29.8972	31.9639	45.2687	29.6865	37.5246	22.7945	16.2014		58.1227	53.9448	56.4672
Q99767	Q99767	APBA2_HUMAN	APBA2	14.8306	10.1511	17.2803	20.3544				9.48585	8.19761					8.92985
O00213	O00213	APBB1_HUMAN	APBB1			17.1365	20.9645					11.4705		19.3709		51.0437	54.5806	34.5368
Q92870	Q92870	APBB2_HUMAN	APBB2	99.7584	104.983	107.289	99.7293	87.2993	88.5014		198.879	184.87	126.8	166.916	62.8776	39.9786		42.2904
P13798	P13798	ACPH_HUMAN	APEH	632.341	633.898	629.032	531.443	514.768	552.541	1344.89	1346.33	1402.06	1634.67	1663.68	1623.24	1671.68	1414.05	1594.26
P27695	P27695	APEX1_HUMAN	APEX1	1435.45	1374.53	1388.84	1105.19	1152.41	1089.88	1004.74	867.117	1059.16	2011.77	2018.33	1997	659.7	534.928	637.238
Q96BI3	Q96BI3	APH1A_HUMAN	APH1A	47.251	42.5391	53.0165	86.8865	91.2362	93.9392	143.542	126.135	127.833	79.8012	79.6256	72.8686	76.7194	83.0657	71.0178
Q9BZZ5	Q9BZZ5	API5_HUMAN	API5	1913.66	1848.78	1875.42	1863.5	1775.48	1781.2	2169.78	2372.28	2199.65	1557.26	1548.73	1517.6	1199.23	1116.53	1214.06
Q96GX9	Q96GX9	MTNB_HUMAN	APIP	128.245	113.416	107.484	137.72	132.748	120.946	182.905	162.349	200.482	152.447	168.03	151.702	167.91	149.838	162.768
Q8IW19	Q8IW19	APLF_HUMAN	APLF	117.146	80.9644	112.341	86.9181	102.198	97.7311	96.4896	112.32	105.936	88.1	95.5665	107.478	122.977	105.568	102.655
Q06481	Q06481	APLP2_HUMAN	APLP2	59.299	69.2084	68.6821	80.6441	79.1357	82.9217	69.1528	71.7952	75.406	47.6464	35.3207	32.8708	184.815	147.872	176.568
Q9HDC9	Q9HDC9	APMAP_HUMAN	APMAP	2061.39	2069.41	2026.57	1952.03	1839.32	1928.67	544.196	587.616	580.259	3687.59	3652.62	3745.84	2322.67	1841.69	2197.85
P04114	P04114	APOB_HUMAN	APOB	185.513	250.425	329.801	540.075	469.704	536.066	260.218	298.952	286.372	185.046	158.487	168.546	582.619	519.174	468.23
Q9UH17	Q9UH17;Q96AK3	ABC3B_HUMAN	APOBEC3B			32.7978	53.5971	61.9633	51.5612	33.5521			19.2948	10.7729		29.4266	31.376	30.2904
Q9NRW3	Q9NRW3	ABC3C_HUMAN	APOBEC3C	62.5584	66.0743	75.7595	130.667	62.9787	72.6521				37.6332	36.0184	47.7273	2176.29	2380.08	2192.25
Q8IUX4	Q8IUX4	ABC3F_HUMAN	APOBEC3F					73.7609	29.4518		49.4682		95.5763	97.1002	59.1892
Q9HC16	Q9HC16	ABC3G_HUMAN	APOBEC3G	42.3636		24.5033							40.7704	37.3335	40.425	89.2897	103.603	75.6812
P02655	P02655	APOC2_HUMAN	APOC2		23.6768	28.5503		34.0776		31.6805	29.9677		29.2499	32.5292		42.9481		28.8864
P02656	P02656	APOC3_HUMAN	APOC3				35.8984	49.566	42.8458
P05090	P05090	APOD_HUMAN	APOD		69.8772		95.3102			58.3975	73.1716	62.941	146.482	167.982	156.764
P02649	P02649	APOE_HUMAN	APOE	45.7207	43.8392	46.6481	58.6052	55.4027	61.2425	31.2019	34.9856	31.4939	24.1912		24.347	35.1095	31.8512	37.17
Q9BQE5	Q9BQE5	APOL2_HUMAN	APOL2	16.322	17.6275	19.7269	107.834	109.173	116.311				83.1771	82.5805	77.4556	141.873	99.5853	130.688
Q9BUR5	Q9BUR5	MIC26_HUMAN	APOO	472.388	454.516	500.348	409.919	406.625	418.811	604.44	577.194	611.778	437.122	454.966	443.724	364.256	277.503	378.744
Q6UXV4	Q6UXV4	MIC27_HUMAN	APOOL	631.949	709.291	639.013	665.997	646.225	651.093	374.753	360.568	336.438	536.446	459.622	463.953	646.654	636.058	619.263
P05067	P05067	A4_HUMAN	APP	190.379	196.467	194.599	257.869	256.695	244.756	162.952	144.175	180.946	123.267	122.82	119.141	530.02	439.862	515.597
Q92624	Q92624	APBP2_HUMAN	APPBP2	80.3067	38.2755	66.152	161.71	74.208	99.5833	47.1382	45.5409	59.5156	59.5707			62.5415	50.6834	74.1868
Q9UKG1	Q9UKG1	DP13A_HUMAN	APPL1	136.713	128.756	126.681	127.651	129.623	128.292	375.578	372.012	374.427	245.944	235.905	231.596	217.703	206.331	222.613
Q8NEU8	Q8NEU8	DP13B_HUMAN	APPL2	46.7474	57.8068	58.3153	68.5149	62.5869	75.296	151.921	137.715	159.233	179.497	182.978	190.2	330.254	302.942	320.465
P07741	P07741	APT_HUMAN	APRT	3758.97	3620.37	3845.84	3002.06	3092.78	3129.33	4505.9	4349.66	4760.24	5512.14	5453.07	5292.13	3220.3	2872.9	3305.15
Q7Z2E3	Q7Z2E3	APTX_HUMAN	APTX	212.937	210.448	213.542	229.676	209.605	197.173	114.812	154.06	139.219	287.33	270.176	260.709	76.5984	79.4548	71.6119
O60306	O60306	AQR_HUMAN	AQR	332.345	317.426	316.052	353.752	351.11	356.068	315.953	359.22	327.058	282.325	292.764	272.448	175.831	180.786	182.212
P10275	P10275	ANDR_HUMAN	AR		59.4648	69.1758				119.741	135.753	118.383	207.126	213.936	181.663
P10398	P04049;P15056;P10398	ARAF_HUMAN	ARAF	204.172	186.632	191.528	172.332	157.39	150.245	230.109	212.841	214.167	184.292	184.282	174.981	357.448	405.413	343.664
Q96P48	Q96P48	ARAP1_HUMAN	ARAP1	121.071	128.276	119.214	100.986	118.72	123.988	54.6109	46.253	43.6024	68.9164	64.671	57.4926	160.253	195.62	148.323
Q8WWN8	Q8WWN8	ARAP3_HUMAN	ARAP3	43.8699	37.6381	40.1479	21.6729	26.8484	28.1444							42.8347	34.1825	25.1568
P48444	P48444	COPD_HUMAN	ARCN1	890.861	897.884	891.353	851.69	842.026	864.301	941.651	882.179	927.172	1025.74	1049.21	1056.76	1271.05	1272.55	1258.19
P84077	P61204;P84077	ARF1_HUMAN	ARF1	5806.83	5739.02	6004.71	6606.2	6113.63	5820.25	9657.65	10399.1	9471.32	8899.43	8553.78	9233.83	10431.2	9311.7	10219.2
P18085	P18085	ARF4_HUMAN	ARF4	1756.07	1545.34	1612.36	1499.56	1660.51	1555.64	2464.11	2930.79	2964.29	3435.98	3302.27	3791.75	5392.41	5210.78	4820.95
P84085	P84085	ARF5_HUMAN	ARF5	367.487	362.355	353.171	426.34	379.536	417.356	877.997	944.638	1012.78	555.302	512.046	502.009	480.345	462.115	444.565
P62330	P62330	ARF6_HUMAN	ARF6	966.951	982.158	891.932	971.177	1005.61	1024.82	389.988	362.334	387.355	1100.39	1064.92	1158.32	1430.19	1387.72	1413.44
Q8N6T3	Q8N6T3	ARFG1_HUMAN	ARFGAP1	313.612	338.961	314.257	323.459	336.251	315.172	155.911	169.337	171.816	205.61	216.504	221.004	452.48	399.745	429.806
Q8N6H7	Q8N6H7	ARFG2_HUMAN	ARFGAP2	332.364	341.999	328.431	383.005	386.599	374.408	222.63	226.407	230.592	233.7	222.936	194.12	323.838	316.15	313.054
Q9NP61	Q9NP61	ARFG3_HUMAN	ARFGAP3	75.7273	73.0165	80.9167	66.2023	61.8016	56.8264	246.166	239.967	235.75	312.53	317.774	292.316	234.899	224.881	227.858
Q9Y6D6	Q9Y6D6	BIG1_HUMAN	ARFGEF1	108.773	111.293	122.519	128.197	129.816	146.062	286.813	248.038	263.762	178.226	188.86	186.965	252.936	302.648	249.217
Q9Y6D5	Q9Y6D6;Q9Y6D5	BIG2_HUMAN	ARFGEF2	237.971	242.828	235.124	225.812	250.282	242.029	220.544	189.445	210.537	218.656	219.257	210.056	292.604	381.735	274.238
Q5TH69	Q5TH69	BIG3_HUMAN	ARFGEF3				49.2942	18.4444		234.78	241.787	215.025	148.784	140.767	140.166	85.9535	103.363	83.5811
P53367	P53367	ARFP1_HUMAN	ARFIP1	370.451	364.062	360.839	400.328	389.592	391.855	394.996	393.571	413.651	367.209	398.313	372.627	249.16	227.05	247.981
P53365	P53365	ARFP2_HUMAN	ARFIP2	149.055	132.869	130.754	154.424	155.249	157.307	217.367	204.848	223.246	207.376	197.947	186.57	195.832	159.844	180.803
Q13795	Q13795	ARFRP_HUMAN	ARFRP1	48.1057	54.5296	50.6046	66.5328	65.5741	65.1621	45.9827	34.8184	41.4882	87.0786	86.2327	70.2493	93.9493	76.5923	92.0997
P05089	P05089	ARGI1_HUMAN	ARG1					18.8812	30.5917	19.806	30.1373	32.1045				60.6497		19.785
P78540	P78540	ARGI2_HUMAN	ARG2	123.55	119.397	133.746	143.591	114.038	142.112	688.687	729.228	793.205	6804.39	6566.42	6538.24	744.271	206.57	177.283
Q9NWB6	Q9NWB6	ARGL1_HUMAN	ARGLU1	225.499	223.383	213.981	243.551	304.171	256.969	221.603	212.21	217.866	212.967	211.842	251.179	125.777	108.585	136.541
Q07960	Q07960	RHG01_HUMAN	ARHGAP1	420.126	423.44	418.157	566.515	587.773	612.19	826.633	818.552	875.316	576.062	587.399	593.149	890.665	824.706	879.143
A1A4S6	A1A4S6	RHG10_HUMAN	ARHGAP10	61.3327	67.8028	59.8772	57.5423	54.3373	53.3877				26.5738		25.5688
Q8IWW6	Q8IWW6	RHG12_HUMAN	ARHGAP12	23.7182	45.4728	40.5569	48.1159	48.6906	47.1035	63.0813	66.8372	62.422	48.4049	37.2902	41.4355	92.021	88.8295	104.32
Q68EM7	Q68EM7	RHG17_HUMAN	ARHGAP17	180.59	164.954	172.815	190.087	212.312	197.216	223.817	207.664	189.473	219.242	173.925	186.569	236.644	263.162	251.627
Q8N392	Q8N392	RHG18_HUMAN	ARHGAP18	38.4711	37.7895	39.8802	48.1572	44.6442	44.3589	23.8031		18.3878	56.5854	59.8967	63.3455	49.34	50.5471	50.9877
Q5T5U3	Q5T5U3	RHG21_HUMAN	ARHGAP21	61.0253	62.3199	46.5353	42.0441	63.6297	66.7876	34.7518	40.0405	42.4791	43.9688	42.8062	32.2966	45.6469	74.4603	35.4067
Q8N264	Q8N264	RHG24_HUMAN	ARHGAP24		38.4324	29.7921	35.1724	18.4368								61.7738	72.5615	53.4295
Q6ZUM4	Q6ZUM4	RHG27_HUMAN	ARHGAP27	53.344	46.3014	40.4833	62.8141	47.1112	94.2747				17.5297			109.251	125.54	114.969
Q9P2N2	Q9P2N2	RHG28_HUMAN	ARHGAP28													29.5774	26.3682	29.0437
Q52LW3	Q52LW3	RHG29_HUMAN	ARHGAP29	37.4592	38.3943	49.5932	63.2554	55.2461	55.4391	40.4491		24.9692	12.9331	34.9281	34.3859	836.221	920.131	844.39
Q9NRY4	Q9NRY4	RHG35_HUMAN	ARHGAP35	116.355	121.117	126.436	108.748	109.603	105	123.578	125.927	118.795	68.0943	72.1613	70.1544	96.2097	103.642	110.556
Q92619	Q92619	HMHA1_HUMAN	ARHGAP45	20.2596	23.1408							28.1048				59.7582	49.8151	58.466
Q13017	Q13017	RHG05_HUMAN	ARHGAP5	110.702	122.006	123.983	122.952	125.363	124.851	109.723	101.89	99.881	102.971	95.2374	82.1033	168.825	176.42	165.344
O43182	O43182	RHG06_HUMAN	ARHGAP6							88.262	94.9787	87.0399	176.993	183.517	157.976
P52565	P52565	GDIR1_HUMAN	ARHGDIA	2120.59	2116.87	2214.07	2078.93	2184.93	2139.4	1793.23	1712.56	1993.89	2475.7	2549.04	2176.13	3491.38	2759.37	3136.66
P52566	P52566	GDIR2_HUMAN	ARHGDIB	773.577	724.311	740.012	696.668	723.275	656.782								56.1644	41.6476
Q92888	Q92888	ARHG1_HUMAN	ARHGEF1	331.588	328.676	314.986	364.344	357.642	351.95	85.8246	104.83	93.8887	76.8442	78.3311	68.598	400.807	473.077	396.518
O15013	O15013	ARHGA_HUMAN	ARHGEF10		18.0481												25.905	20.7007
Q9HCE6	Q9HCE6	ARGAL_HUMAN	ARHGEF10L	19.9963	24.302	21.3313	17.3016	16.2841	18.7093	36.8817	34.7722	52.2013	18.1517	12.1488	9.53191	33.6185	12.5777	15.7402
O15085	O15085	ARHGB_HUMAN	ARHGEF11	39.0288	54.0766	53.1787	48.4707	53.9201	55.5163	113.553	135.016	126.871	71.7774	62.5426	50.793	103.281	132.483	123.405
Q9NZN5	Q9NZN5	ARHGC_HUMAN	ARHGEF12	85.8214	91.2717	91.8329	104.98	106.919	104.856	102.288	79.992	96.6807	90.1948	86.7493	84.9605	120.536	147.312	119.569
Q5VV41	Q5VV41	ARHGG_HUMAN	ARHGEF16	143.244	136.088	132.183	153.956	139.443	140.031	189.642	193.998	178.994	225.453	232.032	218.409	99.4365	112.43	105.609
Q6ZSZ5	A0A590UK10;Q6ZSZ5	ARHGI_HUMAN	ARHGEF18	80.9703	84.2546	89.6892	116.403	102.9	110.119	45.8541	51.1699	31.8619	42.0986	33.8125	33.3652	110.049	110.888	122.401
Q92974	Q92974	ARHG2_HUMAN	ARHGEF2	145.288	153.673	149.229	170.712	173.393	172.864	172.68	158.526	156.405	102.13	95.5827	95.7027	210.559	267.749	210.871
Q8N1W1	Q8N1W1	ARG28_HUMAN	ARHGEF28	42.7862	36.302	40.6469	37.2014	52.6663	50.6623							38.5823	52.4821	40.0774
A1IGU5	A1IGU5	ARH37_HUMAN	ARHGEF37	31.0411	32.4141	30.4159	43.083	34.1776	35.2024	52.6187	52.0158	51.4695	44.7914	52.8383	50.0393	76.1978	76.8409	68.3838
Q12774	Q12774;A0A2R8YFR7	ARHG5_HUMAN	ARHGEF5	49.761	50.83	47.6942	57.8988	60.0632	66.3824	74.0228	62.2619	65.6815	49.2268	55.5687	52.3152	42.9301	59.0401	60.6009
Q15052	Q15052	ARHG6_HUMAN	ARHGEF6							32.7626	28.6226	29.3008			24.5429	74.3309	80.0727	73.1349
Q14155	Q14155;Q15052	ARHG7_HUMAN	ARHGEF7	280.023	272.452	295.54	233.105	263.208	260.873	284.927	251.155	244.128	227.48	211.776	209.803	312.245	357.614	282.017
O14497	O14497	ARI1A_HUMAN	ARID1A	200.809	212.835	194.203	216.614	215.593	204.415	114.382	169.199	86.201	218.83	224.774	229.22	208.478	219.776	216.823
Q8NFD5	Q8NFD5	ARI1B_HUMAN	ARID1B	107.401	95.7203	102.298	87.0564	104.714	112.387	75.272	70.8294	88.9175	48.3418	46.9834	57.0619	46.4404	56.877	69.0499
Q68CP9	Q68CP9	ARID2_HUMAN	ARID2	172.712	151.236	160.757	157.307	173.229	179.738	357.916	386.009	347.985	230.875	210.91	238.658	123.52	113.437	120.365
Q4LE39	Q4LE39	ARI4B_HUMAN	ARID4B	38.3292	32.7358	33.1251	36.3875	37.5963	37.2519	50.1612	41.1448	43.8876	47.2106	44.4672	40.5271	66.9107		36.98
Q14865	Q14865	ARI5B_HUMAN	ARID5B	34.2537	27.5378	32.0995	26.1068	31.6047	16.0887	19.5298			34.0014	41.1355	33.8366	24.3226	18.9057	41.2684
Q9Y4X5	Q9Y4X5	ARI1_HUMAN	ARIH1	115.465	105.382	99.2762	85.1206	102.475	92.7374	133.679	140.882	130.778	146.362	122.824	130.631	120.53	101.856	121.513
O95376	O95376	ARI2_HUMAN	ARIH2	64.8243	71.9822	85.565	100.756	71.7152	73.7353	161.605	177.207	159.113	100.652	118.797	103.568	129.275	124.051	120.704
Q96B23	Q96B23	ARK2N_HUMAN	ARK2N	43.9254	59.7076	62.2934	79.4681	62.0826	59.5985	192.918	174.713	229.35	128.214	134.204	120.21	93.6331	54.9934	77.2272
P40616	P40616	ARL1_HUMAN	ARL1	695.916	682.639	697.88	884.007	741.228	754.319	1087.14	1137.49	1158.53	1172.76	1120.37	1095.51	917.804	1072.51	957.815
Q8N8L6	Q8N8L6	ARL10_HUMAN	ARL10	33.8676	33.9539	35.5842		39.6004	25.2349	43.4749	65.3632	41.1505
Q9NXU5	Q9NXU5	ARL15_HUMAN	ARL15	67.1882	56.0431	73.0784	115.439	117.258	114.128			14.0611	39.8379	38.6923	44.1998	24.2931	39.4053	29.0563
P36404	P36404	ARL2_HUMAN	ARL2	207.52	223.894	215.703	183.669	178.837	172.972	455.26	447.238	476.767	751.99	768.418	833.199	573.203	503.595	527.469
Q9Y2Y0	Q9Y2Y0	AR2BP_HUMAN	ARL2BP	139.181	135.996	138.243	102.259	117.245	122.493	202.608	188.315	232.805	224.865	229.568	244.034	82.2443	100.896	97.7438
P36405	P36405	ARL3_HUMAN	ARL3	952.402	978.36	1013.69	978.484	1026.7	989.79	681.574	657.701	710.395	1084.73	1091.03	1076.6	530.711	477.695	498.086
Q96KC2	Q96KC2	ARL5B_HUMAN	ARL5B	49.4348	59.6759	58.5253	63.909	80.5959	80.9062	56.8319	48.5066	54.8308	98.8897	104.099	122.488	68.1229	50.7185	51.9689
Q9H0F7	Q9H0F7	ARL6_HUMAN	ARL6	42.3321	33.159	27.8691	30.4854	43.4743	23.657	32.0906	25.1238	26.8348	44.2148	52.3906	47.6488	36.7194	43.5278	40.3556
Q15041	Q15041	AR6P1_HUMAN	ARL6IP1	80.6774	83.3687	91.9586	91.8058	114.163	115.123	71.432	71.3507	73.6589	88.4113	75.4945	56.427	121.63	120.173	129.494
Q66PJ3	Q66PJ3	AR6P4_HUMAN	ARL6IP4	92.7518	82.7635	84.9738	79.6249	93.9313	69.4691	105.618	110.883	115.555	115.275	97.4604	110.188	107.57	110.98	137.132
O75915	O75915	PRAF3_HUMAN	ARL6IP5	728.056	774.739	680.986	607.846	661.784	727.91	374.29	286.041	370.336	1138.9	1210.14	1189.91	1125.19	911.958	1086.16
Q8N6S5	Q8N6S5	AR6P6_HUMAN	ARL6IP6	151.335	143.72	132.691	121.616	139.772	139.133	72.9337	74.5683	61.6336		41.9541	37.6463	120.624	95.5754	112.812
Q96BM9	Q96BM9	ARL8A_HUMAN	ARL8A	297.242	301.16	302.878	329.888	321.225	332.148	438.19	435.523	421.453	260.145	250.573	240.038	178.864	153.832	156.392
Q9NVJ2	Q9NVJ2;Q96BM9	ARL8B_HUMAN	ARL8B	671.549	633.239	635.215	856.654	824.547	846.115	828.705	759.465	948.603	1022.84	998.753	969.657	1546.21	1282.01	1348.04
Q9NVT9	Q9NVT9	ARMC1_HUMAN	ARMC1	287.251	309.908	293.951	260.515	235.435	233.897	242.906	247.183	224.832	189.665	201.702	178.246	236.191	201.018	263.549
Q8N2F6	Q8N2F6	ARM10_HUMAN	ARMC10	180.055	201.136	208.018	183.197	152.247	172.831	348.46	329.104	342.724	347.765	329.829	357.311	243.925	212.472	239.071
Q6NXE6	Q6NXE6	ARMC6_HUMAN	ARMC6	152.059	148.469	161.377	145.744	144.183	141.967	106.861	115.509	105.855	140.211	150.545	131.075	128.121	122.961	135.64
Q8IUR7	Q8IUR7	ARMC8_HUMAN	ARMC8	133.317	129.136	134.414	125.146	132.153	128.157	194.017	143.08	177.775	138.389	137.778	138.763	178.171	165.551	168.781
Q7Z3E5	Q7Z3E5	ARMC9_HUMAN	ARMC9	34.5317	42.4333	18.9137	60.3681	48.7741	60.8615	80.4806	91.1029	76.1036	62.0028	65.5384	50.5373	265.387	269.939	267.758
Q9UH62	Q9UH62	ARMX3_HUMAN	ARMCX3	96.6341	96.5999	92.7512	117.416	110.382	114.868	58.5588	48.0495	62.5445	217.722	213.209	226.576	281.874	248.999	262.82
Q5T2E6	Q5T2E6	ARMD3_HUMAN	ARMH3	62.842	68.2089	65.66	82.3906	78.1351	65.1585	56.9723	51.5861	57.7478	59.222	55.1078	49.0356	62.8456	68.6889	58.3266
Q9H993	Q9H993	ARMT1_HUMAN	ARMT1	146.729	141.507	130.971	168.007	153.578	173.776	117.081	116.384	118.5	153.154	155.817	161.418	64.9829	88.2181	64.7702
P27540	P27540	ARNT_HUMAN	ARNT		21.5569	38.8557		26.9197	22.0049	44.1151	41.4478	35.538	30.7086	64.8657		37.075	31.2596	36.4492
Q92747	Q92747	ARC1A_HUMAN	ARPC1A	583.615	578.683	571.533	855.645	835.218	942.468	686.539	650.253	679.217	755.336	783.16	717.74	503.588	556.603	502.761
O15143	O15143	ARC1B_HUMAN	ARPC1B	463.325	482.109	470.01	463.615	463.152	484.135	563.124	538.499	546.242	209.432	204.967	199.545	1190.58	1048.38	1116.95
O15144	O15144	ARPC2_HUMAN	ARPC2	1207	1253.13	1279.59	1461.39	1475.82	1554.9	1253.1	1243.37	1268.49	947.231	930.349	959.804	2024.7	1766.56	1837.84
O15145	O15145	ARPC3_HUMAN	ARPC3	1236.17	855.114	1242.51	1505.9	1639.85	1574.14	1227.65	1237.25	1307.28	910.171	995.668	943.959	2112.44	2049.8	2100
P59998	P59998	ARPC4_HUMAN	ARPC4	1998.09	1946.23	2079.98	2647.41	2485.58	2514.5	2234.16	2149.46	2173.3	1625.67	1679.71	1720.68	3027.23	2578.72	3290.48
O15511	O15511	ARPC5_HUMAN	ARPC5	879.381	920.899	881.032	1104.6	1077.86	1155.1	1175.02	910.652	1238.03	666.477	662.852	624.941	1715.44	1531.24	1815.9
Q9BPX5	Q9BPX5	ARP5L_HUMAN	ARPC5L	663.487	590.973	736.245	859.115	845.997	878.714	420.146	403.51	517.729	594.693	544.167	536.095	801.546	622.284	740.427
Q7Z6K5	Q7Z6K5	ARPIN_HUMAN	ARPIN	125.209	140.36	131.028	150.963	114.795	144.439	236.077	235.843	253.599	160.618	131.993	138.503	119.212	92.3826	115.12
P56211	P56211	ARP19_HUMAN	ARPP19	129.253	45.0278	162.197	218.842	203.355	188.898	174.472	220.996	197.18	188.064	163.502	144.733	181.166	140.505	193.696
P36575	P36575	ARRC_HUMAN	ARR3							32.172	28.5222	28.1627	43.6003	33.1227	57.547	40.8905	28.1846	40.8722
P49407	P49407	ARRB1_HUMAN	ARRB1				16.9129			17.8153	25.4587	18.1045	39.9827	57.2603	59.0081	59.8329	31.7181	74.9386
P32121	P32121	ARRB2_HUMAN	ARRB2	58.2603	48.0272	44.5732	83.2988	57.3017	89.2616	64.4784	78.9994	79.4278	101.352	91.191	74.5059		52.3887	90.7627
Q8N5I2	Q8N5I2	ARRD1_HUMAN	ARRDC1	82.2341	83.2666	103.685	90.0279	99.0837	98.087	57.0658	52.527	65.619	54.407	63.9269	45.0647	63.0485	50.4687	50.1946
P15289	P15289	ARSA_HUMAN	ARSA	54.7751	47.8749	70.8885	78.6699	68.0461	65.1231	287.962	252.484	323.406	205.619	223.141	195.137	120.842	115.305	140.567
P15848	P15848	ARSB_HUMAN	ARSB	32.0055	55.7404	21.7818	37.1254	28.8211	29.2431	45.9899	39.687	54.3755	112.596	117.25	131.239	81.7723	51.9847	61.7828
P51689	P51689	ARSD_HUMAN	ARSD							32.6198	23.9319	31.2532	54.1557	53.9419	50.0956	42.4881	31.3283	49.8851
Q96EG1	Q96EG1	ARSG_HUMAN	ARSG										36.1504	27.9948	36.5581
Q6UWY0	Q6UWY0	ARSK_HUMAN	ARSK	18.5163	12.976	18.0816	27.4063	23.7973	19.2924			17.4742	9.94565		10.5287	22.1302	29.1093	36.761
O00192	O00192	ARVC_HUMAN	ARVCF	70.4548	89.9586		60.8753	53.0811	58.1797	108.222	122.838	120.194	141.392	133.179	116.496	51.5261	71.0877	62.8784
Q9HBK9	Q9HBK9	AS3MT_HUMAN	AS3MT				42.4061		32.0459	68.4166	79.757	74.6936	45.1348	47.4511	58.0205	57.7742	44.4302	58.4514
Q13510	Q13510	ASAH1_HUMAN	ASAH1	157.292	145.581	167.827	177.432	173.979	173.365	464.536	445.81	526.019	1895.91	1884.45	2002.95	581.642	459.064	602.439
P0C7U1;Q9NR71	Q9NR71;P0C7U1	ASA2B_HUMAN;ASAH2_HUMAN	ASAH2;ASAH2B	33.3719			41.9184	40.1291	36.8458	32.6782		38.7353	42.6825	44.8006		66.2357	57.151	46.8019
Q9ULH1	Q9ULH1	ASAP1_HUMAN	ASAP1	42.1257	47.6714	54.0646	55.2801	54.4476	68.9823	61.7629	47.9035	51.2096	62.0588	45.7501	49.792	224.219	224.295	190.872
O43150	O43150	ASAP2_HUMAN	ASAP2	117.166	129.143	140.22	86.6338	115.684	81.6526	56.551	61.6059	83.0891	64.0231	72.653	36.2964	132.105	139.503	124.992
Q8TDY4	Q8TDY4	ASAP3_HUMAN	ASAP3	64.0201	62.8999	68.4647	47.9553	54.0102	55.4322							47.6937	30.967	32.7154
Q9Y575	Q9Y575	ASB3_HUMAN	ASB3	12.7976	10.449	13.112		24.1145	21.0791	18.3404	8.17831	17.1046	24.5981	18.2667	16.6484	25.066	28.5172	34.9703
Q9NWX5	Q9NWX5	ASB6_HUMAN	ASB6	676.707	768.13	819.535	970.316	857.091	846.743	586.39	484.458	523.612	437.354	584.411	519.187	280.48	506.564	538.571
Q96DX5	Q96DX5	ASB9_HUMAN	ASB9							76.9878	81.8128	88.3087				152.275	177.554	207.549
Q8N9N2	Q8N9N2	ASCC1_HUMAN	ASCC1	78.1606	88.5745	84.8504	95.2498	89.5263	98.8488	59.0293	63.2209	66.6545	93.1495	86.0875	96.6135	87.1613	64.2393	70.8904
Q9H1I8	Q9H1I8	ASCC2_HUMAN	ASCC2	116.921	120.969	122.887	110.869	113.911	118.271	67.8511	58.0072	75.0202	101.33	97.4558	95.1725	136.343	140.693	123.703
Q8N3C0	Q8N3C0	ASCC3_HUMAN	ASCC3	256.036	262.239	243.804	294.417	287.787	288.889	180.674	173.502	167.655	212.778	215.173	222.57	245.436	326.262	267.19
L0R819	L0R819	ASURF_HUMAN	ASDURF	168.864		170.931	172.433	139.384	172.959	66.5697	53.7622	76.5786	105.121	96.0885	100.927	122.875	143.2	131.822
Q9Y294	Q9Y294	ASF1A_HUMAN	ASF1A	230.326	233.393	260.756	267.442	265.184	265.802	196.152	228.207	259.94	336.94	300.49	280.405	177.227	149.035	182.304
Q9NVP2	Q9NVP2	ASF1B_HUMAN	ASF1B	37.3216	56.503		95.366	75.1731	89.9596	152.557	146.759	173.827	63.7503	59.7162	59.5282	97.3848	101.374	85.9236
Q9UBL3	Q9UBL3	ASH2L_HUMAN	ASH2L	104.687	106.472	105.886	92.8738	91.6303	92.3926	155.1	164.449	171.656	111.35	120.994	118.49	105.206	81.8046	98.1805
P04424	P04424	ARLY_HUMAN	ASL	166.561	160.243	150.145	169.402	176.455	182.657	237.945	230.215	268.878	229.549	208.631	208.417	233.659	218.848	205.337
O95671	O95671	ASML_HUMAN	ASMTL	38.0328	37.5357	34.1933	30.1971	28.8994	26.242	260.116	263.975	271.02	207.567	223.202	191.75	68.5396	56.8167	71.3318
P08243	P08243	ASNS_HUMAN	ASNS	1218.59	1269.78	1257.95	1486.87	1432.46	1520.04	1807.12	1761.7	1683.61	2272.21	2297.42	2219.54	1065.49	1055.12	1094.38
Q12797	Q12797	ASPH_HUMAN	ASPH	773.764	789.453	780.855	842.588	799.248	793.113	509.269	538.13	569.918	339.441	391.672	338.518	2615.32	2380.54	2546.43
Q9BZE9	Q9BZE9	ASPC1_HUMAN	ASPSCR1	78.5185	72.4015	69.5199	97.9162	107.032	97.7606	165.124	169.376	170.659	219.643	218.06	243.876	161.132	155.202	150.603
Q7L266	Q7L266	ASGL1_HUMAN	ASRGL1	38.4202	34.7379	41.2839	33.2088	30.2295	30.6378	210.814	212.753	228.55	184.537	188.508	190.965	97.3631	79.4019	91.7879
P00966	P00966	ASSY_HUMAN	ASS1	8621.62	8402.13	8308.41	9708.75	9075.8	8872.6	293.17		35.6879	416.086	376.54	366.226	253.599	362.388	352.915
Q76L83	Q76L83	ASXL2_HUMAN	ASXL2	25.0251	32.504	24.2105	23.9328	22.5338	28.7645	14.1244	16.9135	14.6299			7.43005	15.1024	24.7334	15.1669
Q8NBU5	Q8NBU5	ATAD1_HUMAN	ATAD1	840.249	818.631	814.954	783.019	761.693	782.738	862.378	885.994	955.656	382.342	341.128	380.227	295.129	308.117	231.211
Q6PL18	Q6PL18	ATAD2_HUMAN	ATAD2	231.755	226.586	224.197	275.147	279.227	292.361	101.299	94.8374	85.1545	85.4461	205.391	209.878	194.128	90.7003	75.0975
Q9NVI7	Q9NVI7	ATD3A_HUMAN	ATAD3A	1217.95	1232.06	1218.43	1111.84	1067.95	1110.81	1395.1	1493.81	1429.12	1599.4	1575.95	1595.42	1626.19	2088.09	1736.6
Q5T9A4	Q5T2N8;Q5T9A4	ATD3B_HUMAN	ATAD3B	307.296	289.467	295.315	277.096	294.723	288.73	302.772	320.589	316.05	450.813	393.575	386.293	353.042	340.542	255.36
Q5SQI0	Q5SQI0	ATAT_HUMAN	ATAT1							55.9358	50.1732	46.4259		12.6111			27.389	21.5768
O95260	O95260	ATE1_HUMAN	ATE1	159.736	133.632	145.207	123.566	130.266	126.013	81.8435	95.9743	92.8192	139.145	140.101	144.038	85.4138	71.2228	88.4448
P18846	P18846	ATF1_HUMAN	ATF1	44.2995	41.4818	50.1806	48.149	43.6012	28.7456	25.0692	31.3887	26.4169	27.3304	38.721				19.0072
P17544	P17544	ATF7_HUMAN	ATF7	23.7143	20.9676	38.421	31.4479	27.6437	27.2363	18.2197		18.0978			17.1204		23.5627	17.1931
Q6VMQ6	Q6VMQ6	MCAF1_HUMAN	ATF7IP	64.5456	71.5936	57.8201	73.4475	78.7932	65.1751	50.1309	43.1146	49.2875	29.19	38.2118		19.8939	43.5229	27.9167
Q9BSB4	Q9BSB4	ATGA1_HUMAN	ATG101	67.7379	62.0465	61.0475	83.6534	73.7801	71.1397	66.0453		79.9928	41.694	67.0885	65.895	85.9936	84.518	84.0046
O94817	O94817	ATG12_HUMAN	ATG12	51.2546	43.9727	44.7614		39.1377	39.0719	37.4441	30.0396	43.3656	34.1061	26.8245	38.9693	82.4078	51.1848	71.6636
O75143	O75143	ATG13_HUMAN	ATG13	33.3686	22.9898	31.6454	32.5023	33.4932	41.8303	33.3771	28.9829	34.1895	37.7975	44.5859	23.3565	46.0701	42.56	46.9171
Q6ZNE5	Q6ZNE5	BAKOR_HUMAN	ATG14				34.8874	34.6241								34.2473	31.3772	26.7787
Q676U5	Q676U5	A16L1_HUMAN	ATG16L1	99.337	97.5958	97.3498	89.8876	90.7704	84.7363	69.6472	59.5931	62.7092	62.7282	67.6638	67.6591	137.492	146.38	135.293
Q2TAZ0	Q2TAZ0	ATG2A_HUMAN	ATG2A	63.1326	133.399		47.401	70.5002	79.9216	32.9659	50.9947	35.7458	84.0293	89.314		120.318	109.94	124.785
Q96BY7	Q96BY7	ATG2B_HUMAN	ATG2B	40.0804	40.6148	40.0138	32.3355	30.6998	36.5017	37.1633	29.4933	32.0629	40.8262	38.496	49.3532	56.3066	55.2784	49.945
Q9NT62	Q9NT62	ATG3_HUMAN	ATG3	355.686	348.076	354.417	356.663	306.861	332.457	365.325	369.783	377.885	254.798	250.682	252.074	407.608	360.769	365.566
Q9Y4P1	Q9Y4P1	ATG4B_HUMAN	ATG4B	76.4625	75.3177	77.5908	91.8813	91.2976	94.4146	113.678	106.685	103.227	80.9249	85.1945	67.9918	91.5474	101.8	92.6443
Q96DT6	Q96DT6	ATG4C_HUMAN	ATG4C	29.4319	21.8718	35.5014	20.2699		23.9484	16.7389	24.5335	22.2651	20.3352	26.2257	26.1603	25.4401	22.6836	33.8434
Q9H1Y0	Q9H1Y0	ATG5_HUMAN	ATG5	66.7022	73.5278	73.5323	67.5746	75.5252	69.3743	45.9658	51.0673	44.3107	42.1358	49.3985	45.034	88.3247	88.9748	96.0381
O95352	O95352	ATG7_HUMAN	ATG7	167.823	153.979	161.2	143.199	150.326	159.771	335.526	314.225	312.468	276.866	278.06	286.49	509.839	541.676	486.709
Q7Z3C6	Q7Z3C6	ATG9A_HUMAN	ATG9A	50.705	53.9517	45.9234	65.5562	69.518	70.8645	48.5068	57.7135	41.7408	42.046	38.408	45.0324	96.0347	108.592	89.9495
P31939	P31939	PUR9_HUMAN	ATIC	2675.1	2763.57	2654.02	2138.77	2169.36	2142.88	2321.79	2269.86	2451.62	3505.44	3689.6	3515.58	1715.99	1552.83	1742.83
Q8WXF7	Q8WXF7	ATLA1_HUMAN	ATL1							29.4434	39.9979	28.9042				69.0317	60.7709	44.2216
Q8NHH9	Q8NHH9	ATLA2_HUMAN	ATL2	253.619	245.731	266.089	205.126	229.531	250.401	255.158	241.024	263.229	142.329	140.584	160.661	291.189	296.56	264.489
Q6DD88	Q6DD88	ATLA3_HUMAN	ATL3	1194.86	1213.28	1233.68	1275.24	1299.59	1354.62	1119.86	1124.76	1138.3	827.574	823.935	813.82	1237.03	1234.85	1208.25
Q13315	Q13315	ATM_HUMAN	ATM	71.3904	74.7014	74.5246	53.1629	50.5331	48.2542	63.2446	56.1712	51.2197	21.4524	30.0804	28.7789	84.2399	103.675	83.9335
O00244	O00244	ATOX1_HUMAN	ATOX1	371.428	358.415	382.85	375.388	388.016	380.348	278.627	279.047	280.178	868.986	923.974	975.042	565.951	530.62	696.013
Q9Y2G3	Q9Y2G3	AT11B_HUMAN	ATP11B		10.1097		17.5862	12.7469	17.184	19.9918			21.3174	29.6492	29.3436	19.5109	26.1877	30.1542
Q8NB49	Q9Y2G3;P98196;Q8NB49	AT11C_HUMAN	ATP11C	53.7059		84.12			107.081	77.0485	75.6694	84.5196	79.8113	81.1132	68.2588	115.214	104.681	76.4549
Q9HD20	Q9HD20	AT131_HUMAN	ATP13A1	249.89	257.789	262.626	228.774	229.032	234.097	468.469	455.067	454.514	391.892	402.354	406.287	625.198	738.234	595.952
Q9H7F0	Q9H7F0	AT133_HUMAN	ATP13A3				24.5096	30.9211	26.7178	39.9255	38.968	35.4615	29.5149	31.0742		29.9144	42.4221	34.7649
P05023	P05023	AT1A1_HUMAN	ATP1A1	3485.45	3405.8	3477.97	2753.77	2700.12	2690.7	2207.83	2305.02	2242.37	4991.38	4932.05	4834.92	1384.7	1422.41	1377.73
P13637	P13637	AT1A3_HUMAN	ATP1A3				59.6354			249.06	241.159	244.918						79.3838
P05026	P05026	AT1B1_HUMAN	ATP1B1	501.199	488.066	483.452	522.428	485.009	470.848	1246.55	1308.35	1373.15	2400.79	2692.82	2464.06	513.586	538.541	572.247
P54709	P54709	AT1B3_HUMAN	ATP1B3	2632.6	2672.23	2668.84	1941.76	2000.99	1952.23	680.138	735.145	798.118	2000.9	2046.2	1887.76	586.273	492.217	603.989
P16615	P16615	AT2A2_HUMAN	ATP2A2	2063.97	2053.85	2033.37	1380.97	1478.75	1507.55	1238.86	1217.05	1240.8	1128.53	1083.67	1072.89	1421.81	1444.21	1401.94
P20020	P23634;P20020	AT2B1_HUMAN	ATP2B1	357.774	353.414	365.659	264.79	268.046	271.295	345.462	335.176	331.732	424.859	448.864	437.37	413.704	466.161	413.394
P23634	P23634	AT2B4_HUMAN	ATP2B4	150.861	152.386	163.588	142.115	148.448	143.907	35.2565			143.466	144.885	146.539	118.363	118.496	102.957
P98194	P98194	AT2C1_HUMAN	ATP2C1	78.378	76.6982	82.5284	80.8936	81.6292	85.6386	155.968	147.25	154.285	143.064	137.56	130.126	63.8811	76.6401	66.7749
P25705	P25705	ATPA_HUMAN	ATP5F1A	11494.8	11961.2	12125.5	10960.7	10382.1	10744.6	15442.4	15013.2	15107.2	16871	16399.8	16686.9	8218.37	8218.1	8076.94
P06576	P06576	ATPB_HUMAN	ATP5F1B	10021.7	9967.99	10074.3	9063.01	8934.55	8977.56	12466.7	13162.9	12632.3	14374.4	14323.6	13816.8	7123.7	6124.15	7001.72
P36542	P36542	ATPG_HUMAN	ATP5F1C	3161.68	3409.81	3320.55	3019.16	2849.27	2948.69	3733.95	3644.84	3523.37	4053.32	3912.99	3724.21	2094	2182.67	2065.12
P30049	P30049	ATPD_HUMAN	ATP5F1D	2613.39	2358.47	2201.47	2047.57	2079.53	1866.43	2332.58	2549.15	2838.78	3282.43	3863.38	3980.64	1489.82	1246.91	1356.96
P56381;Q5VTU8	Q5VTU8;P56381	AT5EL_HUMAN;ATP5E_HUMAN	ATP5F1E;ATP5F1EP2	879.404	739.038	919.359	905.449	821.534	897.216	1370.12	1283.39	1145	1151.47	1106.93	1039.93	519.611	416.924	542.262
Q9UII2	Q9UII2	ATIF1_HUMAN	ATP5IF1	2053.04	2259.39	2179.37	2117.44	1754.78	1700.75	1364.76	1532.57	1547.06	1520.11	1347.87	1359.96	660.486	610.186	810.408
P05496;P48201;Q06055	Q06055;P05496;P48201	AT5G1_HUMAN;AT5G2_HUMAN;AT5G3_HUMAN	ATP5MC1;ATP5MC2;ATP5MC3	319.939	408.606	488.262	479.515	328.029	281.997	446.274	359.015	289.625	418.84	251.527	212.719		195.628	297.708
P56385	P56385	ATP5I_HUMAN	ATP5ME	1314.49	461.035	1408.65	1448.65	1428.23	1341.74	1887.73	1629.49	1866.9	1757.17	1859.9	2001.56	946.561	897.695	940.457
P56134	P56134	ATPK_HUMAN	ATP5MF	1638.36	1451.14	1645.42	1282.84	1374.52	1447.06	1684.66	1355.37	1574.47	1746.7	1888.28	2056.13	1064.75	877.689	971.29
O75964	O75964	ATP5L_HUMAN	ATP5MG	3414.07	1750.58	3281.84	3269.98	3139.31	3405.87	4309.33	4307.05	4325.18	4749.11	4896.45	4783.77	2414.56	1922.32	2374.83
P56378	P56378	ATP68_HUMAN	ATP5MJ	2062.79	872.658	2063.27	1963.6	1885.49	2019.21	1941.07	1582.69	2102.4	2163	2244.28	2152.17	865.257	785.798	909.656
Q96IX5	Q96IX5	ATPMK_HUMAN	ATP5MK	1092.83	577.502	1148.94	1067.03	1003.31	1064.2	1087.9	1119.51	1076.22	1231.66	1156.89	1076.62	503.087	450.806	538.412
P24539	P24539	AT5F1_HUMAN	ATP5PB	2305.93	1280.87	2316.83	2261.58	2298.47	2318.84	2915.67	2804.45	3003.99	2935.75	2859.86	2457.34	1533.59	1336.27	1611.53
O75947	O75947	ATP5H_HUMAN	ATP5PD	2002.71	1606.86	1991.05	1887.29	2055.76	1940.79	2074.58	1999.14	2204.15	2115.81	2090.33	2214.7	1143.09	1105.66	1163.32
P18859	P18859	ATP5J_HUMAN	ATP5PF	38.8999	85.2831	40.8037	35.1235	45.6444	33.4118	19.7061	37.0295	27.4209	43.1055	52.8555	47.5887	16.97		35.7949
P48047	P48047	ATPO_HUMAN	ATP5PO	3932.69	3466.32	4090.82	3669.19	3834.9	3786.44	5446.29	5385.11	5466.92	5412.2	5203.73	5417.05	3096.13	2808.63	3134.95
Q15904	Q15904	VAS1_HUMAN	ATP6AP1	187.847	240.026	223.492	400	432.385	401.858	338.948	345.774	377.585	695.271	644.859	638.055	534.123	438.104	543.277
O75787	O75787	RENR_HUMAN	ATP6AP2	92.5098	78.9911	94.4678	182.248	185.581	193.238	161.315	153.207	158.058	367.994	369.448	317.09	294.817	306.163	313.352
Q93050	Q93050	VPP1_HUMAN	ATP6V0A1	211.445	217.016	225.206	252.665	261.673	256.477	390.201	421.85	420.549	379.225	322.737	377.449		96.3951	122.113
Q9Y487	Q9Y487	VPP2_HUMAN	ATP6V0A2	50.2536	51.2041	53.0297	53.4928	55.4155	57.4864	103.878	110.696	104.172	105.512	89.1229	87.8145	93.5923	107.817	95.1484
P27449	P27449	VATL_HUMAN	ATP6V0C	567.122	597.411	530.974	554.839	532.739	588.88	854.895	709.757	1003.61	883.899	776.286	887.409	514.414	507.714	506.765
P61421	P61421	VA0D1_HUMAN	ATP6V0D1	437.72	463.107	453.045	713.165	718.781	678.082	808.628	862.685	878.429	950.819	799.15	817.807	473.775	541.122	502.911
P38606	P38606	VATA_HUMAN	ATP6V1A	606.251	592.093	558.261	783.472	775.209	745.052	1940.03	1792.91	2097.28	1717.42	1698.07	1550.93	1251.98	1076.75	1189.81
P21281	P21281	VATB2_HUMAN	ATP6V1B2	289.118	289.611	296.385	349.022	340.811	347.114	801.947	812.646	844.768	898.655	844.787	806.712	680.88	606.442	679.618
P21283	P21283	VATC1_HUMAN	ATP6V1C1	349.826	355.067	369.141	457.804	451.118	460.206	714.909	679.277	716.608	577.11	532.222	569.358	869.497	789.954	846.841
Q9Y5K8	Q9Y5K8	VATD_HUMAN	ATP6V1D	127.043	155.303	142.825	238.468	220.752	203.302	355.916	387.254	395.47	495.014	475.808	494.456	304.734	239.29	279.948
P36543	Q96A05;P36543	VATE1_HUMAN	ATP6V1E1	216.482	216.581	213.732	278.86	283.696	279.031	508.953	441.611	511.912	572.703	547.808	552.715	498.812	420.763	453.8
Q16864	Q16864	VATF_HUMAN	ATP6V1F	61.8533	90.5833	60.4814	93.0944	108.779	78.6377	98.2562	113.258	135.633	175.867	154.104	252.088	118.819	142.748	94.3074
O75348	O75348	VATG1_HUMAN	ATP6V1G1	169.892	120.146	176.418	263.693	288.036	246.445	396.72	424.233	441.568	417.086	465.996	441.63	391.521	358.183	387.453
Q9UI12	Q9UI12	VATH_HUMAN	ATP6V1H	262.161	292.938	291.607	368.906	375.673	376.192	597.282	565.038	599.668	638.904	642.95	651.569	315.927	372.39	343.161
Q04656	Q04656	ATP7A_HUMAN	ATP7A	11.0556			51.0356			19.3739	22.1207	23.9982	59.4905	49.8977	53.1392	21.7704	21.1675	27.8861
O43520	O43520	AT8B1_HUMAN	ATP8B1	18.3218	11.2792	12.3912	26.3681	24.4813	22.8257	23.8703	10.0908	17.8205	32.4823	33.4661	41.0507	29.0537	20.0426	28.8088
O75110	O75110	ATP9A_HUMAN	ATP9A			48.6613	53.1387	48.6282	48.8405	91.1629	81.5731	90.1901	68.475	54.1255	60.5622	185.021	221.75	178.079
O43861	O43861	ATP9B_HUMAN	ATP9B	36.412		40.1259	26.6344		46.6617	60.2418	56.6468	65.295	90.0616	86.5949	87.446	93.2948	110.759	90.0078
Q5TC12	Q5TC12	ATPF1_HUMAN	ATPAF1	210.977	214.323	225.232	211.335	186.684	189.943	567.073	577.707	613.995	456.378	461.243	456.236	266.555	239.765	270.974
Q8N5M1	Q8N5M1	ATPF2_HUMAN	ATPAF2	68.7292	67.3214	75.7228	51.9318	57.1894	49.4695	135.43	145.542	144.126	259.594	244.046	235.736	65.7393	63.142	61.0917
Q13535	Q13535	ATR_HUMAN	ATR	60.3972	56.6756	59.3231	39.6302	39.2813	44.6357	42.4083	51.4601	34.9422	65.2755	66.0245	66.3971	46.972	45.9374
Q6UW56	Q6UW56	ARAID_HUMAN	ATRAID	56.0104	50.1665	63.2837	69.3191	64.3485	52.9158	100.992	107.228	121.226	158.938	160.378	157.28	104.327	79.8715	94.2022
O75882	O75882	ATRN_HUMAN	ATRN	36.0506	37.8031	46.6976	58.7356	58.0882	55.3032	75.0676	61.9913	80.8216	70.3886	70.7807	70.3859	88.6553	65.6729	77.5348
P46100	P46100	ATRX_HUMAN	ATRX	65.249	70.671	77.1764	59.4411	61.9475	61.2121	58.4757	61.8461	56.0763	66.5966	46.3274	54.5064	105.715	99.6242	95.7065
P54253	P54253	ATX1_HUMAN	ATXN1	62.1105	46.5766	51.8015	59.3098	63.0554	48.6558		61.6889		34.9092	44.4673		38.9639	57.2047	43.3105
Q9UBB4	Q9UBB4	ATX10_HUMAN	ATXN10	250.168	245.213	263.922	382.983	399.335	392.76	492.473	491.955	496.951	878.538	798.532	810.959	534.268	597.084	506.44
Q99700	Q99700	ATX2_HUMAN	ATXN2	99.6824	100.254	102.816	128.961	124.491	130.054	197.911	181.139	199.787	160.57	158.645	156.868	145.58	152.147	138.959
Q8WWM7	Q8WWM7	ATX2L_HUMAN	ATXN2L	638.393	645.36	621.476	833.426	854.654	824.121	628.15	615.433	609.459	610.11	630.89	574.837	693.155	687.162	667.706
P54252	P54252	ATX3_HUMAN	ATXN3	224.969	244.783	238.087	296.838	272.037	277.948	162.458	118.181	128.59	216.383	239.496	235.591	81.7685	87.3953	92.9855
Q96GX2	Q96GX2	A7L3B_HUMAN	ATXN7L3B	45.7138	48.7026		48.6001	60.1342	46.2802	134.657	137.337	148.815	149.544	119.856	217.411
Q13825	Q13825	AUHM_HUMAN	AUH	394.728	390.049	398.913	376.833	371.427	359.878	343.151	360.318	405.462	581.708	550.609	578.518	17.7747	13.0595	51.1882
Q9Y679	Q9Y679	AUP1_HUMAN	AUP1	142.355	140.844	154.459	168.262	186.206	170.729	95.952	93.3493	101.078				221.819	233.525	221.792
O14965	O14965	AURKA_HUMAN	AURKA	84.1809	80.7878	75.5259	54.5508	59.8087	52.377	37.7448	36.6075	46.7399	19.8418	32.2135		99.0818	84.2945	107.1
Q9NWT8	Q9NWT8	AKIP_HUMAN	AURKAIP1	94.5645	100.678	84.8512	85.8243	97.0526	66.9935	121.387	97.5709	125.336	155.385	154.42	132.519	108.874	103.682	89.1904
Q96GD4	Q96GD4	AURKB_HUMAN	AURKB	113.077	109.318	88.6822	54.3387	65.5595	58.7105	84.5906	103.454	85.6221	33.569	57.5552	84.5213	107.8	116.934	94.0457
Q9NQS1	Q9NQS1	AVEN_HUMAN	AVEN	23.6672	24.034	24.0653	19.9976	26.0122	22.4371	17.9537	8.30697	12.5869	22.306	19.1256	12.5789	19.3703	21.6572	17.5189
Q8NBF6	Q8NBF6	AVL9_HUMAN	AVL9	31.9343	28.2315	36.4057	36.955	42.2095	33.7192	229.255	222.906	236.186	153.783	167.37	162.166	172.23	167.61	163.384
P30530	P30530	UFO_HUMAN	AXL	45.7677	33.6133	45.1621	42.3921	32.6858	35.256	30.047		18.8571	37.813	20.5213		41.233	38.3134	52.9893
P25311	P25311	ZA2G_HUMAN	AZGP1				20.6946	49.2123	29.7253	152.417	151.976	182.842	76.3626	78.7796	74.087	63.5265		45.5041
Q9H6S1	Q9H6S1	AZI2_HUMAN	AZI2						7.23767	13.5468	14.467	8.37545	20.1267	26.1205	37.1661	28.004	38.9972	23.7978
P61769	P61769	B2MG_HUMAN	B2M	284.823	287.321	290.27	670.307	741.871	813.23	302.529	313.332	372.514	332.745	327.01	352.249	1368.07	953.104	1300.24
O75752	O75752	B3GL1_HUMAN	B3GALNT1									37.5654				89.6498	78.7626	78.7309
Q9Y5Z6	Q9Y5Z6	B3GT1_HUMAN	B3GALT1													28.4014	20.0292	17.9779
Q96L58	Q96L58	B3GT6_HUMAN	B3GALT6	90.6248	85.0477	97.5492	78.4612	87.2717	118.209	98.0663	87.3785	82.0237	305.644	268.567	256.659	280.327	320.694	265.069
O94766	Q9NPZ5;O94766	B3GA3_HUMAN	B3GAT3	37.314	32.8181	35.0236	42.689	48.6092	39.1601	60.9881	55.2283	59.6682	121.777	124.132	116.265	135.469	132.524	131.994
Q6Y288	Q6Y288	B3GLT_HUMAN	B3GLCT	108.343	112.112	96.31	132.645	115.166	120.993	90.4595	85.5363	90.1317	70.6614	64.1572	46.6623	65.5648	59.7231	79.2413
Q9NY97	Q9NY97	B3GN2_HUMAN	B3GNT2	30.209	20.124	30.0295	33.6968	30.2908	32.7833	12.7561						19.9439		17.4762
Q9Y2A9	Q9Y2A9	B3GN3_HUMAN	B3GNT3				23.7592	15.4814	22.9447							33.9365	30.3115	38.5183
Q9BYG0	Q9BYG0	B3GN5_HUMAN	B3GNT5		14.4112											66.5042	82.3864	54.4351
Q8NHY0	Q8NHY0	B4GN2_HUMAN	B4GALNT2	45.5742	40.8007	51.8188	81.2304	94.3424	96.0099	20.9625		18.2758		27.834	43.0068
P15291	P15291	B4GT1_HUMAN	B4GALT1	169.023	164.619	174.119	286.718	248.419	265.572	73.4225	81.2603	58.0104	284.995	270.79	304.161	73.0937	63.5637	100.072
O60513	O60513	B4GT4_HUMAN	B4GALT4				32.359		27.3227					30.9682	43.2201	59.0683	64.5561	66.9475
Q9UBV7	Q9UBV7	B4GT7_HUMAN	B4GALT7	34.1505	41.5604	48.0502	46.0522	48.9832	52.655	35.5505	35.2518	41.5729	53.9782	53.5689	51.4344	81.4587	61.9649	54.1451
O43505	O43505	B4GA1_HUMAN	B4GAT1					18.9729	25.221	55.976	48.1257	59.9935	183.669	194.069	183.09	118.628	110.285	151.741
Q9NWV8	Q9NWV8	BABA1_HUMAN	BABAM1	213.328	215.637	230.76	173.424	165.917	177.165	206.334	211.061	190.227	164.208	155.306	151.754	203.733	187.377	195.414
Q9NXR7	Q9NXR7	BABA2_HUMAN	BABAM2	171.813	162.911	177.46	152.319	144.732	143.109	171.726	129.941	175.041	112.852	119.804	115.807	127.723	127.129	147.222
Q9Y5Z0	Q9Y5Z0	BACE2_HUMAN	BACE2				54.436	49.4342	63.2367		23.0838					72.0791	77.5087	66.5347
Q92934	Q92934	BAD_HUMAN	BAD	123.423	123.133	129.257	120.95	120.508	129.858	111.313	115.278	141.736	103.644	110.544	95.4526	244.614	176.546	232.601
Q99933	Q99933	BAG1_HUMAN	BAG1	109.131	131.34	116.571	137.762	163.634	141.493	199.348	183.349	252.094	164.211	176.587	140.074	111.783	91.8625	99.5683
O95816	O95816	BAG2_HUMAN	BAG2	312.187	334.773	332.3	278.444	298.096	272.323	64.2849	70.6098	55.2532	120.164	120.59	86.3728	204.731	294.385	265.815
O95817	O95817	BAG3_HUMAN	BAG3	338.454	349.419	327.419	587.518	620.548	586.705	86.8151	84.7347	74.7841	96.266	94.7555	92.0548	224.883	202.004	194.808
Q9UL15	Q9UL15	BAG5_HUMAN	BAG5	157.389	152.439	149.657	146.409	165.902	162.302	115.552	106.925	106.055	146.264	141.052	125.158	131.958	136.656	146.222
P46379	P46379	BAG6_HUMAN	BAG6	498.891	554.65	525.486	622.454	640.445	630.792	733.256	745.104	770.024	530.988	541.809	534.818	749.803	711.69	736.914
Q9UQB8	Q9UQB8	BAIP2_HUMAN	BAIAP2	452.094	462.516	449.273	443.872	455.713	447.897	119.861	113.677	129.232	296.728	290.587	284.185	137.449	120.306	133.655
Q9UHR4	Q9UHR4	BI2L1_HUMAN	BAIAP2L1	97.6481	98.2289	94.6537	137.667	130.017	128.321	96.6078	74.1007	94.2257	118.117	108.193	108.484	111.366	111.876	105.812
Q16611	Q16611	BAK_HUMAN	BAK1	170.993	170.245	177.878	202.379	211.997	213.419	71.947	67.1065	78.8546	78.6056	70.3893	64.8221	301.528	228.977	252.788
O75531	O75531	BAF_HUMAN	BANF1	132.443	320.053	120.584	133.061	161.414	131.291	101.255	150.851	127.701	130.436	114.955	205.931	74.9918	109.393	76.2499
Q92560	Q92560	BAP1_HUMAN	BAP1	34.6544	33.9769	38.494	30.1717	36.144	28.8252	35.2915	34.8008	33.2373	23.8636	30.2536	28.3559	31.5153	41.8804	35.3328
Q8IXM2	Q8IXM2	BAP18_HUMAN	BAP18	105.082	98.8728	139.814	141.276	140.62	123.28		70.4812	45.1121	53.7812	32.4747	31.4336	60.2546	80.3694	80.4691
P80723	P80723	BASP1_HUMAN	BASP1	521.141	421.005	461.982	479.642	553.255	441.171	34.9165	35.8374	38.9175				301.512	286.627	311.709
Q07812	Q07812	BAX_HUMAN	BAX	486.394	499.594	466.828	538.628	533.404	544.215	445.322	427.489	494.828	423.271	428.901	402.389	249.379	209.896	246.661
Q9NRL2	Q9NRL2	BAZ1A_HUMAN	BAZ1A	990.628	966.175	869.58	1348.42	1369.75	1369.55	734.956	659.65	614.123	569.914	454.135	1029.3	602.465	613.649	685.084
Q9UIG0	Q9UIG0	BAZ1B_HUMAN	BAZ1B	247.945	245.793	247.201	222.523	242.079	242.705	98.4232	95.3141	98.492	73.5299	59.5317	68.6345	93.2808	111.487	99.3272
Q9UIF9	Q9UIF9	BAZ2A_HUMAN	BAZ2A	48.968	40.6918	56.82	43.8466	53.4323	52.8318	29.8836	42.1003	36.6631					30.3803
Q9BXC9	Q9BXC9	BBS2_HUMAN	BBS2	25.4138	30.1917	33.9882		21.9974	20.143	33.2853	34.7539	31.3867	34.9001	36.9032	39.24	70.0184	56.3362	51.8656
Q8IWZ6	Q8IWZ6	BBS7_HUMAN	BBS7		12.3647	7.56704			6.63568		10.6396		16.8719	11.5208			14.3217	12.4291
Q8WY36	Q8WY36	BBX_HUMAN	BBX	56.3952	56.8962	45.8861	51.7045	55.3161	54.5543	58.1449	43.7592	52.4115	49.4327	65.2772	43.6003	49.412	53.6958	46.7137
P50895	P50895	BCAM_HUMAN	BCAM	805.793	824.548	788.48	745.781	809.905	788.14	68.7598	73.4304	66.6851	39.9817	36.3231	32.2666	195.653	173.269	187.386
Q9UHQ4	Q9UHQ4	BAP29_HUMAN	BCAP29	88.3286	90.7577	90.3963	106.198	101.227	90.349	71.0232	60.1133	66.219	127.183	126.022	149.673	147.401	98.4359	128.948
P51572	P51572	BAP31_HUMAN	BCAP31	1006.12	1027.2	1010.15	1176.24	1225.15	1168.78	1396.58	1259.17	1533.53	1926.04	1874.95	1774.04	2278.13	1908.29	2332.71
P56945	P56945	BCAR1_HUMAN	BCAR1	106.509	112.958	111.301	117.26	130.217	115.802	31.6743	42.628	43.6231	36.7421	36.1124	34.8822	113.345	107.787	104.616
O75815	O75815	BCAR3_HUMAN	BCAR3	75.3658	83.7572	76.8824	70.8406	67.7259	67.8176				20.5625	19.3312	31.2192	173.461	200.398	179.248
O75934	O75934	SPF27_HUMAN	BCAS2	306.779	371.003	352.986	426.37	427.311	340.422	264.332	282.59	258.627	197.704	200.689	229.749	181.853	245.776	258.931
Q9H6U6	Q9H6U6	BCAS3_HUMAN	BCAS3	83.0427	70.4818	65.0889	98.2528	98.2888	81.8463	51.4587	52.2113	69.3084	77.5722	72.0939	60.4517	148.843	136.735	171.78
O15382	O15382	BCAT2_HUMAN	BCAT2	792.501	766.516	772.787	719.403	714.136	755.202	1098.49	887.043	1355.44	1140.98	1162.96	1092.79	415.475	316.214	400.916
Q9P287	Q9P287	BCCIP_HUMAN	BCCIP	779.641	807.908	762.846	697.957	780.679	769.706	402.25	356.034	495.991	513.07	545.914	540.687	257.765	215.728	266.587
P06276	P06276	CHLE_HUMAN	BCHE							70.6309	79.0922	86.7831
P12694	P12694	ODBA_HUMAN	BCKDHA	453.632	470.554	435.539	440.509	429.642	407.918	1028.84	1082.53	1121.45	540.331	526.989	510.033	397.461	379.722	402.161
O14874	O14874	BCKD_HUMAN	BCKDK	69.5606	82.0394	84.4782	78.8285	89.0413	73.7107	217.437	204.426	220.458	207.287	211.459	190.36	98.9964	101.362	105.368
O95999	O95999	BCL10_HUMAN	BCL10	54.5162	59.4984	55.483	108.568	110.64	100.012	59.7967	71.9382	59.9166	71.9952	62.3911	79.1772	158.083	168.504	165.734
Q07817	Q07817	B2CL1_HUMAN	BCL2L1	439.895	418.713	453.899	508.383	457.111	455.089	89.8356	91.9837	117.059	126.387	139.595	144.217	681.142	510.568	610.418
O43521	O43521	B2L11_HUMAN	BCL2L11	242.02	207.638	257.373	197.876	243.891	231.745	298.371	334.006	349.938	251.068	197.197	132.895		559.25	584.421
Q9BXK5	Q9BXK5	B2L13_HUMAN	BCL2L13	503.226	477.349	456.446	492.766	496.647	498.767	302.745	258.282	305.938	345.708	356.493	358.961	251.41	280.162	254.333
Q8WUZ0	Q9BQE9;Q8WUZ0;Q4VC05	BCL7C_HUMAN	BCL7C	223.704	240.775	231.25	246.596	214.636	205.121	251.362	234.634	217.817	273.453	272.974	258.676	210.084	157.8	205.368
Q86UU0	Q86UU0	BCL9L_HUMAN	BCL9L	49.9677	34.7166	36.9299	69.0042	86.6753	69.1856	21.7573	41.1626	31.3717	27.221	27.3332	34.1135	49.5807	43.2621	41.0088
Q9NYF8	Q9NYF8	BCLF1_HUMAN	BCLAF1	913.089	934.507	892.916	894.51	877.264	863.867	630.239	640.96	666.155	882.571	807.735	786.645	438.328	409.057	477.444
P11274	P11274	BCR_HUMAN	BCR		25.0461	28.6785	40.8296	32.9412	20.1876	45.6585	46.122	45.1137	34.8801	36.489	40.927	58.2187	69.7033	57.9729
Q9Y276	Q9Y276	BCS1_HUMAN	BCS1L	315.671	316.338	314.034	260.978	258.617	290.907	163.038	148.822	153.962	204.362	214.019	197.325	87.7356	89.6659	105.583
Q02338	Q02338	BDH_HUMAN	BDH1	1204.7	1275.57	1272.08	906.792	899.67	911.34	2992.15	2546.4	3128.35	1339.51	1283.61	1231.2	111.297	145.238	141.193
Q9BUT1	Q9BUT1	DHRS6_HUMAN	BDH2	411.302	436.139	413.115	439.546	381.983	397.186	308.33	288.289	373.549	248.185	279.379	215.389	265.262	226.425	288.332
Q14457	Q14457	BECN1_HUMAN	BECN1	112.421	101.218	119.204	109.553	115.79	105.659	76.5424	84.5448	63.741	68.1064	86.4939	93.3168	155.134	161.453	171.395
O15155	O15155	BET1_HUMAN	BET1	91.2529	64.4437	88.1116	104.028	95.2192	96.7376	118.549	147.988	103.919	178.553	127.961	174.045	203.376	181.02	204.096
Q9NYM9	Q9NYM9	BET1L_HUMAN	BET1L	88.4817	73.4117	100.073	91.5815	85.436	89.7531	51.1909	44.4822	77.7481	217.035	209.507	182.402	200.557	148.834	149.779
P21810	P21810	PGS1_HUMAN	BGN	50.0172	44.36	44.0051	35.1046	31.9408	27.1761		56.0236
Q7RTS1	Q7RTS1	BHA15_HUMAN	BHLHA15		52.8864	28.9734	35.0648	29.436		45.7347	47.6689	42.0467	121.473	112.959	118.074			30.7908
Q8TD16	Q96G01;Q8TD16	BICD2_HUMAN	BICD2	355.612	337.944	350.184	399.486	409.717	391.961	119.629	136.863	140.122	121.709	140.056	118.933	170.647	195.741	193.897
P55957	P55957	BID_HUMAN	BID	91.9154	88.8538	92.9882	88.7385	99.9716	99.816	43.0852	24.5836	41.8457	36.834	47.9033	49.532	64.2012	79.3213	75.8947
O00499	O00499	BIN1_HUMAN	BIN1	48.7189	57.9473	58.5816	46.7769	61.9525	59.3496		59.7739	42.8388	137.352	133.845	154.902	143.55	128.398	126.167
Q9NQY0	Q9NQY0	BIN3_HUMAN	BIN3	41.1981	34.6407	30.1105	38.1662	47.3028	41.4201	26.8655	30.7906	33.5905	32.6589	24.7849	19.4214	45.1629	42.8726	46.1336
Q13490	Q13490	BIRC2_HUMAN	BIRC2	108.13	92.8052	93.3957	75.9747	65.4457	78.7534	57.7319	54.561	49.2799	48.7062	56.7777	52.98	60.6708	56.8812	48.9405
Q9NR09	Q9NR09	BIRC6_HUMAN	BIRC6	52.1879	48.6379	52.6996	50.1259	53.8472	50.6652	61.7943	65.3959	58.9207	82.8254	69.7695	72.7551	119.911	171.59	130.277
Q13867	Q13867	BLMH_HUMAN	BLMH	1570.24	1596	1573.94	1489.99	1510.05	1512.63	1073.25	937.658	1169.66	857.609	878.219	831.359	343.679	255.065	356.367
P78537	P78537	BL1S1_HUMAN	BLOC1S1	24.4707	21.6184		41.05	34.2769	42.759		48.8818	28.3115	25.3379	24.5438	39.6817	24.1298	25.226	33.436
Q6QNY0	Q6QNY0	BL1S3_HUMAN	BLOC1S3	61.1392	49.8453	42.3116	78.568	80.5803	80.2967	119.73	141.44	123.149	81.8275	74.757	67.8229	157.822	138.075	125.137
Q9NUP1	Q9NUP1	BL1S4_HUMAN	BLOC1S4	32.9985	30.5316	37.0747	45.2828	57.031	38.3164	116.912	92.912	123.255	125.981	110.818	109.481	111.935	111.477	138.628
Q8TDH9	Q8TDH9	BL1S5_HUMAN	BLOC1S5	26.8267	39.2129	34.338	54.4705	48.8334	31.019	64.1643	80.7447	75.6701	51.1191	50.1037	44.962	81.2055	66.1329	84.1295
Q9UL45	Q9UL45	BL1S6_HUMAN	BLOC1S6	18.1751				23.3801	25.8665	22.2118	29.5834	41.8694	35.926	56.3469	44.4849	29.4557	49.3819	67.9265
Q14667	Q14667	BLTP2_HUMAN	BLTP2	495.911	564.092	551.74	646.534	497.539	608.865	572.402	620.426	570.112	393.985	381.401	383.71	786.551	681.924	854.031
Q6BDS2	Q6BDS2	BLT3A_HUMAN	BLTP3A	15.5358	12.7908		12.5395	26.8122	9.67532	29	19.0925	27.6405	31.0313	21.8239	16.4631	52.487	39.2824	54.4712
A0JNW5	A0JNW5	BLT3B_HUMAN	BLTP3B		52.0938	33.3384			32.2272	76.3521	83.8079	70.6528	41.7614	35.0101	45.21	67.2863	73.1192	73.1489
P53004	P53004	BIEA_HUMAN	BLVRA	1339.59	1339.56	1381.36	1308.13	1248.85	1241.14	539.009	540.735	543.451	1141.06	1239.72	1123.96	1711.19	1716.45	1694.59
P30043	P30043	BLVRB_HUMAN	BLVRB	2128.01	2014.68	1963.03	2037.32	2100.43	2117.91	984.329	886.115	1160.11	4544.64	4385.03	4234.88	1647.75	1241.69	1386.25
P35226;P35227	P35227;P35226	BMI1_HUMAN;PCGF2_HUMAN	BMI1;PCGF2					33.6393	42.9296	113.168	124.963	141.231	106.334		87.2998	114.874	99.8302	113.877
Q14692	Q14692	BMS1_HUMAN	BMS1	266.735	273.557	274.426	280.459	273.804	267.792	176.674	162.689	171.226	266.14	289.946	276.641	210.875	230.245	234.517
Q12981	Q12981	SEC20_HUMAN	BNIP1	201.041	171.395	191.54	221.531	217.226	214.477	146.305	147.033	160.634	184.2	179.543	166.417	141.724	124.582	157.924
Q12982	Q12982	BNIP2_HUMAN	BNIP2	64.1861	76.2038	56.7995	95.3601	87.3341	102.665	40.8013	30.7708	40.1835	78.9523	85.5471	65.7843	95.005	99.5869	74.4122
Q12983	Q12983	BNIP3_HUMAN	BNIP3	33.2215	36.2931		45.9526	50.5933	45.2045	88.4467	65.3457	77.7197	127.969	135.023	127.725	121.679	119.929	134.282
O60238	O60238	BNI3L_HUMAN	BNIP3L				25.7155	32.1716	21.1043	51.2845	55.9031	61.2973	78.0832	66.6295	86.1803	50.5659	56.6052	48.7692
Q8NFC6	Q8NFC6	BD1L1_HUMAN	BOD1L1	55.6664	48.9579	49.2551	57.8594	54.5976	48.6655	52.4503	52.4258	45.3751	58.7836	56.9607	62.0708	51.6857	51.9542	59.0705
Q9UMX3	Q9UMX3	BOK_HUMAN	BOK	33.3235	14.4732	15.528	16.338	18.2468		12.7347	31.5734	21.0853	30.1947	30.1475	28.9457	36.706	50.1147	34.0349
Q9Y3E2	Q9Y3E2	BOLA1_HUMAN	BOLA1	178.088	134.031	153.283	128.3	130.8	126.348	377.762	340.644	379.327	223.633	197.684	255.824	78.8011	70.6978	62.1001
Q9H3K6	Q9H3K6	BOLA2_HUMAN	BOLA2B	1453.46	1190.39	1484.44	1263.99	1289.82	1326.41	1060.29	1071.22	1134.33	1062.06	1011.51	1195.13	1099.56	901.256	1039.24
Q53S33	Q53S33	BOLA3_HUMAN	BOLA3	214.05	153.136	164.598	269.769	200.677	193.005	440.785	360.358	475.385	280.083	283.712	316.442	383.22	171.14	205.327
Q14137	Q14137	BOP1_HUMAN	BOP1	296.814	293.839	293.005	233.98	236.247	229.987	121.044	118.351	119.192	290.397	287.503	297.413	146.404	149.086	169.813
Q969J3	Q969J3	BORC5_HUMAN	BORCS5	128.28	117.678	130.749	123.582	125.732	125.307	70.4511	97.6912	96.1505	100.403	112.298	113.503	67.4312	57.8132	69.9788
Q96GS4	Q96GS4	BORC6_HUMAN	BORCS6	79.3906	86.5179	88.5819	86.4058	93.7482	96.6518	116.796	90.8819	106.831	89.7328	96.1917	90.9153	49.9577	48.7513	53.8751
Q96B45	Q96B45	BORC7_HUMAN	BORCS7	47.2885	23.377	49.9223	51.2598	50.6952	51.7232	47.5555	54.2727	39.7592	57.0868	63.7626	70.4633	33.1716	19.0599	25.1797
P07738	P07738	PMGE_HUMAN	BPGM	56.5072	55.7495		48.5586	49.9277	50.694	68.758	44.1865	47.6129	70.072	63.7462	65.2615	61.6363	62.2205	61.6314
Q86WA6	Q86WA6	BPHL_HUMAN	BPHL	58.3819	49.5361	40.0135	44.9227	46.6988	32.9751	254.651	295.956	319.402	449.453	470.251	490.212	144.403	138.426	129.688
O95861	O95861	BPNT1_HUMAN	BPNT1	1438.97	1487.95	1478.01	1387.49	1375.46	1430.98	1074.14	998.763	1142.07	1559.11	1596.2	1501.01	1024.35	819.821	1004.47
Q9NX62	Q9NX62	IMPA3_HUMAN	BPNT2	132.609	144.794	155.579	157.164	176.971	169.338	179.709	187.17	230.874	490.175	488.873	456.791	118.284	88.1725	96.1091
Q12830	Q12830	BPTF_HUMAN	BPTF	55.525	58.333	55.048	47.6591	52.9506	55.7711	33.1304	35.5381	27.9045	41.4582	30.2348	26.8144	59.4366	78.3729	60.7251
P15056	P15056	BRAF_HUMAN	BRAF	11.697	19.2321				15.7471	137.657	124.569	135.716	81.5972	92.9229	97.2154	54.6277	55.6781	54.237
Q7Z569	Q7Z569	BRAP_HUMAN	BRAP	54.5457	37.68	52.6492	58.0412	56.8379	52.6461	67.368	61.8192	63.936	54.0946	56.6738	42.4246	88.1383	96.5055	81.0828
Q6PJG6	Q6PJG6	BRAT1_HUMAN	BRAT1	109.115	112.795	104.043	109.713	122.638	111.97	185.511	187.442	169.977	115.318	121.883	119.448	163.106	184.082	174.329
P46736	P46736	BRCC3_HUMAN	BRCC3	145.495	157.23	130.633	135.542	136.135	131.007	120.716	116.819	121.885	77.7885	58.769	88.9741	101.522	98.9168	109.302
O95696	O95696	BRD1_HUMAN	BRD1	29.3531	29.3259	27.1142	23.2179	27.9583	26.1106	22.9324	16.9128	24.3361	24.7193	16.6135	18.7279	11.6142	10.2251	7.93588
P25440	P25440	BRD2_HUMAN	BRD2	111.707	104.115	129.855	126.899	130.947	138.039	100.383	96.5686	105.602	106.424	105.095	109.2	68.776	95.9993	102.616
Q15059	Q15059	BRD3_HUMAN	BRD3	138.1	140.923	149.002	134.19	134.349	141.081	44.125	59.5635	53.1623	61.889	65.0839	52.0672	67.9447	46.9475	62.8622
O60885	Q15059;O60885	BRD4_HUMAN	BRD4	168.544	156.123	162.686	188.633	196.522	195.333	153.399	146.468	145.326	153.073	143.074	133.881	145.278	137.235	159.827
Q9NPI1	Q9NPI1	BRD7_HUMAN	BRD7	60.5373	70.1344	57.2113	58.9358	58.1123	72.8965	94.2834	83.0557	102.757	97.7493	113.072	131.874	36.7698	40.0501
Q9H0E9	Q9H0E9	BRD8_HUMAN	BRD8	59.2941	66.1712	62.209	70.4475	68.2343	66.7298	56.5133	50.9221	63.0869	54.5913	59.3414	66.74	55.2851	49.3793	50.6975
Q92994	Q92994	TF3B_HUMAN	BRF1	27.0306	20.6059	27.1241	25.5078	31.9637	28.8515	36.9016	31.8549	31.0381	39.9794	51.2875	53.8361	29.0937	30.2564	18.7129
Q8WY22	Q8WY22	BRI3B_HUMAN	BRI3BP	378.989	342.13	359.311	366.322	385.375	375.718	698.574	708.805	737.837	615.825	716.393	626.956	317.864	285.685	395.228
Q8TDN6	Q8TDN6	BRX1_HUMAN	BRIX1	848.151	973.293	878.339	829.616	822.739	873.176	437.264	386.842	463.479	554.334	652.418	622.871	311.229	450.863	411.575
Q9HCU9	Q9HCU9	BRMS1_HUMAN	BRMS1	18.746	22.8608	25.597	17.6466	19.6234	18.441	48.717	42.9022	34.7584	13.2372	15.8736	9.45483	28.8485	15.2338
Q5VW32	Q5VW32	BROX_HUMAN	BROX	436.876	445.455	442.151	615.719	575.045	580.689	946.13	1008.88	1015.11	655.292	663.674	587.979	694.896	625.625	763.288
Q96G97	Q96G97	BSCL2_HUMAN	BSCL2	92.9065	125.234	110.714	90.4758	103.677	102.251	110.243	52.965	85.8673	144.66	135.167	125.513	125.624	126.423	91.6586
Q9NW68	Q9NW68	BSDC1_HUMAN	BSDC1	58.5427	74.8167	66.9401	84.559	93.8057	78.8114	94.4023	90.7346	98.2224	65.0244	43.7322	65.4971	119.198	121.653	129.474
P35613	P35613	BASI_HUMAN	BSG	2585.22	2522.52	2512.16	1926.76	1933.93	2077.45	1409.56	1291.63	1449.41	1908.11	1931.38	1663.68	3017.94	2410.97	3075.57
Q10589	Q10589	BST2_HUMAN	BST2	23.5548	22.5133	28.2779	146.147	146.428	135.485							35.1198	35.2107	36.7444
O14981	O14981	BTAF1_HUMAN	BTAF1	290.377	297.842	302.765	273.657	269.715	276.668	224.86	247.938	236.752	426.108	414.597	424.389	77.4498	93.7746	92.9053
Q9BSF8	Q9BSF8	BTBDA_HUMAN	BTBD10		33.8752	39.597										17.5871
Q9BX70	Q9BX70	BTBD2_HUMAN	BTBD2	20.882	21.3292	12.0021	21.1934	21.266	23.4291	25.8225		30.2683	17.3976	16.9171	20.3719	29.0953	45.6277	40.7423
P43251	P43251	BTD_HUMAN	BTD					10.4155	7.73865	20.6628	22.5319	18.9368	24.1168	22.4698	29.3244	13.8586	24.7714
P20290	P20290	BTF3_HUMAN	BTF3	1984.98	1907.28	1859.31	2270.92	2529.54	2486.85	1606.28	1573.12	1553.73	1383.71	1165.16	1188.5	1012.33	964.691	1171.46
Q96K17	Q96K17	BT3L4_HUMAN	BTF3L4	920.255	771.386	849.618	807.532	858.224	754.826	776.625	785.514	882.863	1228.87	1298.97	1318.11	838.243	567.312	745.344
P62324	P62324	BTG1_HUMAN	BTG1	44.4671	41.8392	46.2913	38.8613	37.3047	40.3107	44.6304	55.7691	49.0211	55.6604	58.8711	46.6801
Q7KYR7	Q7KYR7	BT2A1_HUMAN	BTN2A1	16.9685	15.7725	15.8378	30.499	23.7809	30.1984	18.8009	18.9561	16.195	24.1718	19.5673	20.8536	28.2513	21.6453	30.3217
O00478	P78410;O00481;O00478	BT3A3_HUMAN	BTN3A3										31.5422	17.7796	29.7643	81.3704	60.459	69.0134
O60566	O60566	BUB1B_HUMAN	BUB1B	100.725	100.625	112.524	44.6063	56.1526	67.6717	105.049	110.093	86.7994	68.8937	79.6112	76.8935	144.016	166.496	165.649
O43684	O43684	BUB3_HUMAN	BUB3	1447.2	1467.83	1482	1642.21	1643.76	1699.76	1307.85	1261.3	1230.34	1507.58	1452.97	1393.12	976.182	957.88	994.115
Q9BRD0	Q9BRD0	BUD13_HUMAN	BUD13	171.181	163.156	173.05	163.523	157.064	168.671	118.159	140.259	133.098	111.963	93.6897	90.8521	119.81	87.3593	119.967
O43709	O43709	BUD23_HUMAN	BUD23	154.354	146.781	153.213	183.419	205.958	187.354	333.788	311.585	336.06	253.583	254.141	248.694	180.889	174.322	229.616
P41223	P41223	BUD31_HUMAN	BUD31	309.344	342.52	319.9	337.479	341.157	354.638	391.598	353.177	457.881	339.586	330.817	354.891	253.135	225.295	261.979
Q13895	Q13895	BYST_HUMAN	BYSL	271.146	277.241	285.446	335.809	340.632	336.738	188.775	203.777	209.716	303.106	332.582	311.598	288.706	253.432	322.358
Q7L1Q6	Q7L1Q6	5MP2_HUMAN	BZW1	571.997	585.183	564.27	878.677	816.034	862.984	653.307	656.741	686.623	834.452	771.326	734.605	2255.5	1718.29	2095.99
Q9Y6E2	Q9Y6E2	5MP1_HUMAN	BZW2	993.212	1025.48	996.131	754.855	842.871	828.219	1004.7	1048.59	1036.12	953.024	958.171	983.114	976.763	820.89	1017.05
Q96A22	Q96A22	CK052_HUMAN	C11orf52		12.9739		32.6081	33.3994	44.3198	12.0461	20.0427	23.0967	22.5518	20.0634	24.558	23.101		38.1302
Q9H0W9	Q9H0W9	CK054_HUMAN	C11orf54	154.092	149.793	153.222	177.239	146.079	148.912	276.202	275.585	332.237	478.824	465.741	466.856	373.844	320.811	358.678
Q9H3H3	Q9H3H3	CK068_HUMAN	C11orf68	342.034	392.658	352.292	312.763	314.386	318.797	239.729	260.533	318.566	404.364	397.701	390.576	1339.86	962.795	1196.54
E9PRG8	E9PRG8	CK098_HUMAN	C11orf98	362.197	360.154	340.635	454.15	473.733	504.357	271.399	238.818	279.034	516.201	608.079	556.185	176.348	214.478	227.198
Q99622	Q99622	C10_HUMAN	C12orf57		24.6625					34.7037	46.2231	38.978	35.7015	43.9139	60.3722		23.5825
Q9HAS0	Q9HAS0	NJMU_HUMAN	C17orf75	105.062	99.6844	113.107	107.201	112.779	113.954	181.893	191.773	187.627	208.261	205.777	186.412	109.147	95.3967	91.8093
Q32NC0	Q32NC0	CR021_HUMAN	C18orf21	21.3284			33.5817	21.8292	24.5592	51.3458				39.6304	60.8144
Q8TCD1	Q8TCD1	CR032_HUMAN	C18orf32							56.3652	45.5846	90.3946	61.2006	68.6966	62.847	34.7263
Q9NSK7	Q9NSK7	CS012_HUMAN	C19orf12	28.8409	25.4656	19.8849	29.6425	29.8075	34.2723	29.6883	33.1855	31.0601	66.8424	56.3721	70.8462	45.1705	37.8501	39.3171
Q8N9M1	Q8N9M1	CS047_HUMAN	C19orf47	63.1446	62.5822	58.4862	35.5289	48.7149	40.5442	21.3064	15.787	15.1465	24.283	24.6349	23.2456	13.1209	29.4763	11.2688
Q9UNZ5	Q9UNZ5	L10K_HUMAN	C19orf53	246.211	162.913	276.28	438.49	314.775	357.42	150.083	180.947	174.716	94.2699	119.228	85.3067	132.015	152.39	192.369
Q13901	Q13901	C1D_HUMAN	C1D	446.318	325.77	430.835	394.28	442.446	491.305	341.751	325.697	328.331	244.511	142.788	228.954	226.977	207.886	206.164
Q9NS00	Q9NS00	C1GLT_HUMAN	C1GALT1	45.9488			54.1664	51.0639	53.3876				40.6786	41.8295	29.0155	55.6829	47.2881	68.7916
Q96EU7	Q96EU7	C1GLC_HUMAN	C1GALT1C1	19.6214	8.11047		20.5624	21.2744	22.366	7.88676		10.2413	23.9368	24.0523	26.6219	18.0718	21.3107	24.1036
Q6ZSJ8	Q6ZSJ8	CA122_HUMAN	C1orf122	51.737	23.9688	82.596	68.2786	73.3048	54.9678	45.2779	61.6584	40.5425	52.7566	51.0598	41.9271	42.4011	51.4898	37.3621
Q8NDD1	Q8NDD1	CA131_HUMAN	C1orf131	68.0836	73.1038	72.1781	83.0603	66.0427	56.01	75.4142	88.8512	74.8168	79.3041	72.7021	84.0452	51.239	52.2214	57.5075
Q5JVX7	Q5JVX7	CA141_HUMAN	C1orf141											75.2846	22.399
Q8IYL3	Q8IYL3	CA174_HUMAN	C1orf174	22.6685	21.7575	14.4899	28.6811	28.7825	28.4608	15.5719	15.6621	15.994	13.0163	8.61928	5.44804	21.6843	24.2321	15.9309
Q9BWL3	Q9BWL3	CA043_HUMAN	C1orf43							17.808	16.9215	20.7526	19.8836	24.9928		8.73463
Q9BV19	Q9BV19	CA050_HUMAN	C1orf50	25.4034	38.2561	24.712	25.2049	25.5076	13.5166		14.2964		30.5698	36.9149	50.8782	35.9522	32.3151	42.5786
Q8N6N3	Q8N6N3	CA052_HUMAN	C1orf52	90.9819	95.3738	91.5329	102.525	89.224	102.004	79.0652	81.3986	86.2357	91.1427	95.5687	99.9848	86.1028	81.3039	79.7341
Q07021	Q07021	C1QBP_HUMAN	C1QBP	2781.97	2675.25	2679.39	2019.23	2364.77	1940.77	1187.56	1445.63	1804.2	3029.13	3098.56	3185.82	666.553	558.839	563.189
Q86Z23	Q86Z23	C1QL4_HUMAN	C1QL4	71.1497	67.4091	68.714	64.784	60.009	78.2738	69.153	45.6975	68.432	51.5243	54.4388	54.5202	36.9638	58.1361	39.8211
Q9Y426	Q9Y426	C2CD2_HUMAN	C2CD2	66.7898	39.7266	22.6029	30.8905	15.4409	22.6456	47.0041	41.1324	48.7839	42.2608	42.7275	38.9759	226.457	227.827	218.894
O14523	O14523	C2C2L_HUMAN	C2CD2L	7.58776		12.4171	12.2878	13.1334	15.1187	74.56	58.1892	59.7461	43.0607	51.6812	56.4244	43.4294	39.0453	40.5823
Q86YS7	Q86YS7	C2CD5_HUMAN	C2CD5	60.8656	62.3326	62.3517	51.3984	52.4619	59.393	196.836	177.421	194.544	75.586	67.6126	60.6657	74.4443	77.7294	79.9756
Q9BVC5	Q9BVC5	ASHWN_HUMAN	C2orf49	109.931	103.656	122.127	129.292	129.451	125.843	68.5839	86.4935	77.4941	65.533	71.6163	64.1022	86.8411	93.2014	81.0256
Q8N8R5	Q8N8R5	CB069_HUMAN	C2orf69	26.3579	26.0367		18.9275	33.6813	23.5621	32.3994		24.1295	30.9416	32.4244	15.7281	40.8167	39.6461	32.0766
Q3KRA6	Q3KRA6	CB076_HUMAN	C2orf76	11.52	13.2833	16.971	43.4864	30.8065	33.6003	32.477	38.0139	26.6692	132.271	140.482	124.331	43.0688	30.0829	35.7667
P01024	P01024	CO3_HUMAN	C3	28.2733	34.3223	31.4987	38.956	34.8566	37.7981		12.5819	11.3065	18.7427	11.2099	12.9771			20.1333
Q6P1S2	Q6P1S2	CC033_HUMAN	C3orf33			28.3884				59.381	63.3141	49.9521	77.1148	77.732	62.0904
Q5JPI3	Q5JPI3	CC038_HUMAN	C3orf38	10.5096	12.6157	19.484	18.3113	28.1293	22.3181	38.9804	30.1522	30.7541	22.7147	27.7018	22.3168	39.0733	32.5397	36.7695
P0C0L4;P0C0L5	P0C0L4;P0C0L5	CO4A_HUMAN;CO4B_HUMAN	C4A;C4B_2	25.0564	30.3754		54.7204	45.9889	57.6277	41.5471	44.2603	27.9316	57.1452	56.2356	47.6486	91.2304	75.1258	89.47
Q8N1A6	Q8N1A6	CD033_HUMAN	C4orf33	75.3677	74.533	68.669	85.7044	78.6303	83.4897		48.3316	54.5554			54.7494		65.7694	75.1436
Q49AR2	Q49AR2	CE022_HUMAN	C5orf22	93.573	100.981	86.9294	108.484	106.038	121.479	143.02	149.554	128.169	278.3	265.51	254.799	105.516	99.279	119.349
Q7Z4R8	Q7Z4R8	CF120_HUMAN	C6orf120	26.2793	23.2858	44.5047	28.3532	27.511	28.277	38.8421	60.3883	51.1862	39.8973	35.0317	20.683			27.9022
Q5T0Z8	Q5T0Z8	CF132_HUMAN	C6orf132	60.3244	48.2179	55.9217	160.444	174.789	161.994	11.7005	7.51893	16.9795	34.0283	24.1808	50.2972	91.4293	11.143	44.947
Q5SQH8	Q5SQH8	CF136_HUMAN	C6orf136	17.7225	9.73625	15.5124	7.70649	13.6279	10.9712	15.0167	15.8997	22.9613	6.61598	15.9783	7.86747	5.28219	7.80456	4.53408
Q6UWU4	Q6UWU4	CF089_HUMAN	C6orf89	19.4194	19.6702	26.506	24.4919	23.6557	16.5291		2.84838	8.99205	10.827				13.4304	11.1821
Q9BPX7	Q9BPX7	CG025_HUMAN	C7orf25	28.2012	33.9688	51.0864		26.9056	26.4061	60.8857	55.3651	59.0003	70.5192	60.3724	67.104	67.1374	47.4125	65.9094
Q9BRJ6	Q9BRJ6	CG050_HUMAN	C7orf50	281.763	285.169	303.193	301.732	349.533	288.67	278.535	352.065	349.957	305.435	317.008	270.537	177.081	187.521	234.934
Q9H7E9	Q9H7E9	CH033_HUMAN	C8orf33	153.858	137.666	166.767	149.118	154.277	159.128	167.63	136.505	180.499	72.2051	74.0979	56.0786	150.651	155.346	146.465
Q6P1X6	Q6P1X6	CH082_HUMAN	C8orf82	464.056	479.118	431.074	394.049	361.113	383.736	1513.39	1567.52	1563.42	1038.21	982.768	953.922	971.266	839.396	1087.33
Q96LT7	Q96LT7	CI072_HUMAN	C9orf72	45.6232	38.1817	38.2119	36.853	32.7031	41.4753	43.4493	40.5333	40.7188	35.4898	48.3356	46.3838	49.3289	33.1476	30.2789
Q9NZ63	Q9NZ63	TLS1_HUMAN	C9orf78	47.077	40.4983	31.602	51.6017	49.2497	53.5225	45.0607	45.6794	46.6752	30.1332	27.2891	37.9455	41.7482	53.7029	33.0841
O43570	O43570	CAH12_HUMAN	CA12	14		10.8571	12.1197	7.49456	7.75682			16.6709	5.81903			14.2716
P00918	P00918	CAH2_HUMAN	CA2	1235.57	1262.38	1269.91	1057.87	1067.07	1127.57	119.898			178.048
Q9Y2D0	Q9Y2D0	CAH5B_HUMAN	CA5B						26.4902							196.8	187.208	236.987
P35219	P35219	CAH8_HUMAN	CA8							76.9344	79.8316	61.9096
Q9H8G2	Q9H8G2	CAAP1_HUMAN	CAAP1	103.375	108.585	104.641	125.736	99.0889	109.954	109.758	123.183	231.408	116.181	88.0974	120.783	60.6596	69.113	47.7998
Q9Y376	Q9H9S4;Q9Y376	CAB39_HUMAN	CAB39	510.96	496.791	509.915	702.466	716.654	689.435	346.048	342.829	360.572	440.694	442.463	454.48	905.358	713.682	873.36
Q9H9S4	Q9H9S4	CB39L_HUMAN	CAB39L		20.9659			16.9739	15.461	28.171	28.0552	21.9214	513.252	499.072	504.679	33.9628	27.4135	36.3542
Q8TDN4	Q8TDN4	CABL1_HUMAN	CABLES1	77.7011	72.3393	77.1458	74.9006	78.8829	83.2128			38.16	40.9702		47.5332	67.619	78.5259	72.2181
Q86V35	Q86V35	CABP7_HUMAN	CABP7	242.443	238.174	243.544	365.371	320.525	319.21	440.377	511.769	491.96	806.582	806.992	825.771	574.685	411.863	495.744
P54289	P54289	CA2D1_HUMAN	CACNA2D1							44.345	29.9477	50.6027
Q8WUQ7	Q8WUQ7	CATIN_HUMAN	CACTIN	45.153	45.9071	51.9949	50.5467	55.4702	54.9526	33.2689	39.0455	44.3614	51.2103	49.6982	46.7091	25.7907	19.8202	21.1876
Q86Y37	Q86Y37	CACL1_HUMAN	CACUL1	68.5243	72.427	68.2316	87.6221	77.7215	77.8496	53.3887	51.1734	36.5348		46.7803		31.7717	42.2194	38.7672
Q9HB71	Q9HB71	CYBP_HUMAN	CACYBP	1225.46	1230.96	1230.78	1215.99	1299.02	1304.4	2781.85	2699.15	3119.76	1506.04	1493.61	1389.27	857.616	768.238	851.417
P27708	P27708	PYR1_HUMAN	CAD	1425.77	1418.15	1383.79	981.475	971.972	989.545	929.542	889.861	816.194	688.99	674.872	636.538	1180.7	1768.72	1257.93
Q8NFZ8	Q8NFZ8	CADM4_HUMAN	CADM4	19.368	21.4007	23.7935	27.3463		28.8594	45.2454	51.8146	52.9772	37.0259	34.0904		47.3292	27.3423	34.6313
Q86UW7	Q86UW7	CAPS2_HUMAN	CADPS2	15.7539					29.2681		33.8842		22.7466	17.2762		70.478	70.2351	72.9178
Q9P1Z2	Q9P1Z2	CACO1_HUMAN	CALCOCO1	22.8658	26.2255	27.545	53.1138	60.859	55.2429	28.009	30.7968	27.7965	22.7214		11.4228	46.0849	60.0974	43.8503
Q13137	Q13137	CACO2_HUMAN	CALCOCO2	30.9865	33.0818	54.8567	50.7293	46.8687	54.6026	30.1452	29.7316	46.5244	43.1129	31.773	51.2273	124.205	105.423	110.329
Q05682	Q05682	CALD1_HUMAN	CALD1	84.9518	82.9999	76.6071	107.235	98.6228	101.982	161.6	168.058	174.203	203.53	235.333	234.772	143.888	121.462	120.07
P0DP23;P0DP24;P0DP25	P0DP24;P0DP25;P0DP23	CALM1_HUMAN;CALM2_HUMAN;CALM3_HUMAN	CALM1;CALM2;CALM3	3765.65	8437.64	5453.78	3986.28	4840.6	3223.8	1270.9	1299.91	1699.55	1550.75	2228.75	1360.91	2892.75	3247.51	2945.24
P27482	P27482	CALL3_HUMAN	CALML3	300.386	297.274	325.94	229.853	226.077	207.234
P27797	P27797	CALR_HUMAN	CALR	8195.5	7689.37	7597.06	4196.43	4660.99	4732.78	10339.1	10995.2	12699.6	5311.86	5224	5120.51	13877.9	11694.3	12913.7
O43852	O43852	CALU_HUMAN	CALU	780.838	846.518	787.878	578.069	611.239	534.72	966.416	1228	1535.78	1843.58	1858.95	1771.85	4903.78	3410.57	3435.8
Q14012	Q14012	KCC1A_HUMAN	CAMK1	30.0455		31.8391	59.4754	61.6982	60.4483	101.482	99.8053	107.897	97.9972	111.65	126.021	198.774	199.493	178.891
Q8IU85	Q8IU85	KCC1D_HUMAN	CAMK1D		23.1051	33.163	83.3365	59.4269	86.0581				31.7327			18.0244	46.985	34.2129
Q13554	Q13554	KCC2B_HUMAN	CAMK2B					14.8519	10.6595	77.4071	83.6708	66.1237	60.5596	44.7564	45.3576	95.3836	136.298	119.099
Q13557	Q13557	KCC2D_HUMAN	CAMK2D	374.953	371.094	366.135	389.84	433.819	406.752	411.985	361.859	402.688	145.491	150.189	142.992	669.253	779.847	595.408
Q13555	Q13555	KCC2G_HUMAN	CAMK2G	175.573	183.681	181.892	332.241	338.122	357.806	138.706	121.314	127.497	104.345	97.7027	125.12	779.373	928.054	727.527
Q8N5S9	Q8N5S9	KKCC1_HUMAN	CAMKK1	43.511	48.2612	31.0422	31.7415	38.1683	22.7383			28.1764	37.5065	45.4635	32.0926	40.9039	35.2936	73.148
Q96RR4	Q96RR4	KKCC2_HUMAN	CAMKK2	17.9904	16.8147	20.2152	25.9362	17.1716	11.9243	65.9817	68.3568	64.8876	91.0893	75.717	79.5332	61.9593	48.2357	47.0411
P49069	P49069	CAMLG_HUMAN	CAMLG	43.6039	42.5313	41.2244	41.3084	53.1048	50.7938	60.5841	45.2101	54.2638	50.1203	66.6289		55.1284		53.7138
Q5T5Y3	Q5T5Y3	CAMP1_HUMAN	CAMSAP1	31.8453	29.2544	28.9711	31.2768	35.425	36.6091	36.3273	35.1377	34.8516	42.1897	34.9003	43.8943	22.463	32.6518	27.9499
Q08AD1	Q08AD1	CAMP2_HUMAN	CAMSAP2	490.96	508.928	507.315	505.356	490.977	482.737	282.226	245.232	345.377	202.284	246.424	230.603	564.799	594.551	530.33
Q9P1Y5	Q9P1Y5	CAMP3_HUMAN	CAMSAP3	85.5968	87.616	85.281	94.1354	85.9113	84.5239	83.3836	88.1987	85.0031	65.5304	70.71	60.0681	81.4164	87.0167	76.1833
Q86VP6	Q86VP6	CAND1_HUMAN	CAND1	1708.56	1755.13	1675.32	1651.78	1701.58	1735.66	2123.62	2074.24	1955.11	1938.85	1880.04	1871.37	1349.87	1556.1	1339.28
O75155	O75155	CAND2_HUMAN	CAND2	4.69366					4.8976	49.3529	50.5029	42.1037				45.3909	56.5602	39.2776
Q8WVQ1	Q8WVQ1	CANT1_HUMAN	CANT1	47.3293	43.2764	65.2505	86.3601	88.1081	88.1353	98.0542	105.293	104.628	292.387	282.135	279.75	385.875	297.496	381.976
P27824	P27824	CALX_HUMAN	CANX	11715	11107.3	11071.1	8379.29	9111.17	8725.7	7589.15	7112.35	8749.25	4737.12	4536.67	4397.82	5753.79	4556.21	5262.48
Q01518	P40123;Q01518	CAP1_HUMAN	CAP1	2921.1	3001.42	2911.36	3213.88	3206.13	3258.3	1787.58	1760.47	1847.58	1307.86	1283.77	1248.75	3409.67	2810.55	3371.74
P40123	P40123	CAP2_HUMAN	CAP2	47.9241	60.5379	52.1232	48.6153	45.8673	48.7237	78.4155	94.7589	107.827	398.685	389.382	377.192	506.899	414.34	472.072
P40121	P40121	CAPG_HUMAN	CAPG	2044.75	1991.92	1956.78	1933.08	1965.3	1938.47	125.461	107.821	136.458	40.3184	44.7256		2577.55	2118.65	2500.09
P07384	P07384	CAN1_HUMAN	CAPN1	1751.58	1736.95	1756.73	2276.7	2250.92	2188.85	739.864	772.267	788.005	703.725	690.265	689.438	1819.34	1824	1688.22
P17655	P17655	CAN2_HUMAN	CAPN2	946.05	939.588	905.584	1147.97	1121.06	1109.46	98.02	111.256	92.1343	92.4518	90.9995	72.714	3836.78	3722.69	3516.3
O15484	O15484	CAN5_HUMAN	CAPN5			71.6076				36.9789	40.6264	47.7325	65.5079	52.1283	69.7048	72.9639	65.7554	71.1382
Q9Y6W3	Q9Y6W3	CAN7_HUMAN	CAPN7	49.1796	73.4931	68.3192	69.0266	77.7284	68.9116	144.633	149.263	158.665	112.932	96.2123	98.1142	130.379	148.634	130.622
P04632	Q96L46;P04632	CPNS1_HUMAN	CAPNS1	1791.49	1825.47	1834.44	2165.87	2118.75	2181.45	683.712	638.115	650.884	648.456	636.545	621.007	3867.05	3061.98	3613.62
Q14444	Q14444	CAPR1_HUMAN	CAPRIN1	615.873	647.334	633.2	1105.85	1079.79	1026.73	709.611	770.415	769.866	749.18	740.594	720.645	844.513	819.381	828.628
Q13938	Q13938	CAYP1_HUMAN	CAPS	64.873	63.7015	66.9223	26.3193	32.2358	30.6255				20.2081	18.903	23.9114	765.719	538.302	714.744
P52907	P52907;P47755	CAZA1_HUMAN	CAPZA1	3421.93	3551.69	3421.36	3620.69	3822.33	3803.58	2487.06	2460.66	2646.33	1940.89	1952.99	1787.24	3551.25	3372.88	3447.56
P47755	P47755	CAZA2_HUMAN	CAPZA2	522.566	535.202	524.519	471.37	529.383	500.846	728.924	755.125	731.086	250.842	231.473	244.564	589.432	636.194	578.594
P47756	P47756	CAPZB_HUMAN	CAPZB	1577.46	1551.2	1530.19	1622.71	1686.54	1643.47	1582.72	1460.5	1573.54	904.529	855.602	798.806	1752.64	1777.51	1830.41
Q96LW7	Q96LW7	CAR19_HUMAN	CARD19	99.1332	92.1803	96.5546	91.5135	93.3498	91.4546	76.3993	81.2802	79.1945	60.5622	60.018	94.0918	87.0071	132.154	108.857
Q9BX69	Q9BX69	CARD6_HUMAN	CARD6				24.1114	32.7625	32.3726								7.66583
Q9Y2V2	Q9Y2V2	CHSP1_HUMAN	CARHSP1	255.342	266.883	231.582	409.597	359.756	338.343	198.25	201.774	214.344	261.098	297.337	262.845	423.741	368.185	418.988
Q86X55	Q86X55	CARM1_HUMAN	CARM1	260.718	250.02	235.428	187.3	211.547	216.255	276.905	266.837	268.731	155.235	131.325	130.482	378.716	512.07	406.372
Q5VZK9	Q5VZK9	CARL1_HUMAN	CARMIL1	147.997	133.634	152.424	128.015	144.399	124.127	119.402	129.213	110.133	62.4461	90.1818	125.235	193.844	213.91	185.201
Q6F5E8	Q6F5E8	CARL2_HUMAN	CARMIL2	56.278	67.5188	46.5708		13.686		62.052	52.958	54.4557	18.6754			71.8721	70.3666	60.6139
Q8N4J0	Q8N4J0	CARME_HUMAN	CARNMT1	81.3287	72.922	74.7071	66.7922	53.5735	64.2122	96.1402	80.6586	83.7369	135.429	134.417	136.991	26.5688	28.923	31.5062
P49589	P49589	SYCC_HUMAN	CARS1	693.931	722.436	705.005	657.443	693.6	685.431	551.191	565.145	612.863	621.376	635.542	599.811	841.686	728.513	829.793
Q9HA77	Q9HA77	SYCM_HUMAN	CARS2	200.95	215.421	209.324	204.662	206.918	199.756	363.042	332.671	366.563	793.162	800.809	819.099	121.237	118.572	142.515
O14936	O14936	CSKP_HUMAN	CASK	127.421	117.904	125.992	119.423	128.161	110.747	238.695	267.66	273.728	167.958	168.42	166.021	138.625	120.529	115.606
Q8WXE0	Q8WXE0	CSKI2_HUMAN	CASKIN2	95.8317	163.026	145.302	149.822	160.793	157.779	166.897	151.814	141.863	117.345	71.0206	88.1059	333.512	356.858	368.954
P29466	P29466	CASP1_HUMAN	CASP1	106.993	101.083	112.403	213.292	209.702	218.363	45.3013				51.989		13.2075
P31944	P31944	CASPE_HUMAN	CASP14	989.08	958.422	951.958	1353.48	1279.89	1255.68	17.985	70.2174	29.0533	41.8837		24.1019	25.5941	13.4468	25.9254
P42575	P42575	CASP2_HUMAN	CASP2	67.3451	62.1443	44.8789	51.7815	27.35	20.8279	50.3272	53.0428	52.9321	53.857	62.6098	51.7743	86.7508	86.0741	82.7502
P42574	P42574	CASP3_HUMAN	CASP3	246.557	247.667	207.096	211.782	215.224	194.385	194.397	159.041	269.39	297.157	303.909	266.473	282.48	222.949	228.127
P49662	P49662	CASP4_HUMAN	CASP4	48.0456	48.1615	46.8802	161.943	167.667	173.764				38.6999	33.7125	51.7895	79.8272	64.2808	62.1426
P55212	P55212	CASP6_HUMAN	CASP6	63.2739	91.9584	76.5155	91.2218	79.6137	89.0995	127.518	140.477	149.861	92.2337	68.1303	58.7846	84.9187	74.2605	62.8124
P55210	P55210	CASP7_HUMAN	CASP7	95.2716	110.709	92.1162	137.463	151.516	164.718	45.5237	38.7046	46.3147	72.1754	77.3225	64.5471	57.8126	50.4944	49.7058
Q14790	Q14790	CASP8_HUMAN	CASP8	220.307	191.225	214.172	221.892	198.115	199.15			46.2575	164.56	193.717	181.383	322.023	347.546	325.391
P20810	P20810	ICAL_HUMAN	CAST	761.719	797.565	732.789	1005.54	1101.68	921.313	58.1836	71.2876	42.2933	58.5354	56.659	85.8855	263.278	244.722	246.211
A6NHX0	A6NHX0;Q8WTX7	CAST2_HUMAN	CASTOR2	50.5242	55.1749	70.5528	44.4945	52.5468	56.079	107.528	93.7382	104.404	47.7264	43.2284	50.6253	71.1528	63.4435	55.788
Q86V15	Q86V15	CASZ1_HUMAN	CASZ1	42.2394	44.8487	47.4101	51.0136	49.0003	52.4322				38.6623		20.7389		12.7076	25.9309
P04040	P04040	CATA_HUMAN	CAT	403.204	404.902	402.119	409.676	413.832	417.385	1631.63	1675	1844.92	1948.37	2027.14	1908.17	1206.29	904.605	1095.63
Q03135	Q03135	CAV1_HUMAN	CAV1	3019.45	2891.75	2948.78	2664.63	2828.86	2849.88							191.968	189.491	194.669
P51636	P51636	CAV2_HUMAN	CAV2	81.9257	85.7637	70.3582	68.1997	112.157	99.5494
Q6NZI2	Q6NZI2	CAVN1_HUMAN	CAVIN1	2419.91	2259.81	2385.96	2966.98	2742.26	2778.6	173.569	114.952		59.8175				11.06	438.445
O95810	O95810	CAVN2_HUMAN	CAVIN2	337.92	341.443	347.585	312.588	317.51	323.777
Q969G5	Q969G5	CAVN3_HUMAN	CAVIN3	175.125	112.11	189.992	128.357	150.99	131.703
Q8N350	Q8N350	CBARP_HUMAN	CBARP	495.924	322.868	391.762	256.076	281.685	208.807	397.325	1123.96	302.834	430.778	348.787		689.125	642.658	702.358
Q13951	Q13951	PEBB_HUMAN	CBFB	271.702	283.964	279.617	342.215	278.13	322.184	245.06	258.415	257.942	354.965	389.303	359.825	323.458	250.363	247.6
P22681	P22681	CBL_HUMAN	CBL	104.1	119.372	123.554	125.691	121.284	123.35	103.314	95.2568	101.438	69.5593	83.1292	67.7544	176.637	195.027	185.268
Q13191	Q13191	CBLB_HUMAN	CBLB	36.6408	32.7063	29.3848	43.4353	51.5346	55.5752	49.6487	45.3946	36.659		32.2469		76.856	74.2917	68.4828
Q75N03	Q75N03	HAKAI_HUMAN	CBLL1	59.43	66.853	59.5795	73.7709	67.0366	63.5044	79.228	77.829	61.9024	63.6519	55.5375	36.792	44.7949	44.0203	48.6214
Q8IUK8	P23435;Q8IUK8	CBLN2_HUMAN	CBLN2	45.6167						128.68	90.9287	152.747				27.1035
Q9NTU7	Q9NTU7	CBLN4_HUMAN	CBLN4	4085.63	4304.58		4030.93	3542.67		4590.68	4556.35	4204.92	3935.34	3673.36	4038.18			3355.93
P16152	P16152	CBR1_HUMAN	CBR1	4042.51	4153.62	4089.33	3432.71	3365	3268.85	1443.59	1417.15	1486.2	1215.57	1271.71	1176.26	6953.24	5147.43	6303.42
O75828	O75828	CBR3_HUMAN	CBR3	807.127	825.876	888.679	975.038	870.764	829.339	1153.12	841.805	1045.99	548.752	360.014	389.498	6939.54	5647.4	6593.27
Q8N4T8	Q8N4T8	CBR4_HUMAN	CBR4	194.818	204.965	194.24	167.575	172.975	182.028	305.84	258.501	362.041	873.284	806.382	857.438	74.3685	81.9284	76.1104
P35520	P35520	CBS_HUMAN	CBS	167.141	167.368	132.321	108.021	121.395	118.681	1149.86	1023.12	1081.13	1038.13	908.887	953.909	106.601	116.174	200.412
P83916	P83916	CBX1_HUMAN	CBX1	157.122	187.825	180.798	142.03	146.707	130.105	116.934	103.68	91.5528	138.986	110.452	106.688	297.683	242.204	266.138
Q13185	Q13185	CBX3_HUMAN	CBX3	1066.55	990.024	970.12	749.554	847.338	777.578	777.786	840.128	733.924	822.89	666.179	647.14	725.514	693.681	783.297
O00257	O00257	CBX4_HUMAN	CBX4	117.006	126.267	133.975	102.887	74.4216	95.1707	199.693	183.252	154.799	233.159	204.92	219.741	150.9	126.903	135.158
P45973	P45973	CBX5_HUMAN	CBX5	911.395	879.843	881.225	496.788	537.669	509.177	292.094	294.533	271.083	301.818	211.306	238.551	140.5	143.418	144.266
O95503	O95503	CBX6_HUMAN	CBX6	78.9412	60.7727	74.7615	86.5501			71.2443	67.4958	79.0589	129.692	121.694	117.153	77.4142	49.1591
Q9HC52	Q9HC52	CBX8_HUMAN	CBX8	107.117	91.9392	118.475	90.7094	86.085	96.3671	260.162	235.958	255.509	242.848	219.045	219.126	197.092	209.139	210.007
Q6P1N0	Q6P1N0	C2D1A_HUMAN	CC2D1A	163.334	153.103	165.388	228.075	243.576	231.047	151.038	163.027	156.48	209.997	201.976	206.36	296.099	280.661	279.885
Q5T0F9	Q5T0F9	C2D1B_HUMAN	CC2D1B	62.8462	89.6035	74.8411	89.8726	55.4537	54.8543	83.0474	85.8166	83.9461	106.18	96.8648	101.475	95.5007	94.15	94.7071
Q8IX12	Q8IX12	CCAR1_HUMAN	CCAR1	691.291	689.847	686.447	588.174	666.795	667.857	513.892	443.021	476.708	728.691	731.461	666.233	362.847	347.393	396.113
Q8N163	Q8N163	CCAR2_HUMAN	CCAR2	552.918	571.186	560.674	582.462	620.769	616.901	1208.84	1204.83	1249.72	1073.87	1070.75	1055.2	727.293	657.185	733.639
Q96NT0	Q96NT0	CC115_HUMAN	CCDC115	16.0933	10.6876	11.6991	28.4715	30.7188	26.0514	54.4784	48.4588	47.9998	71.4374	73.0427	75.0497	78.49	72.9303	84.223
Q8IWD4	Q8IWD4	CC117_HUMAN	CCDC117				44.2332		31.673		26.8118	32.0169	41.8536	43.4733	47.344	25.0614
Q8WUD4	Q8WUD4	CCD12_HUMAN	CCDC12	319.534	244.861	288.023	320.137	301.416	287.443	309.305	302.499	376.747	316.049	302.525	284.008	236.534	210.525	172.977
Q96CT7	Q96CT7	CC124_HUMAN	CCDC124	378.63	393.718	387.419	429.911	456.792	429.822	185.465	213.378	182.16	169.028	165.59	202.022	207.752	225.838	226.066
Q96EE4	Q96EE4	CC126_HUMAN	CCDC126	6.04422			10.193			11.5198	8.66631		44.4318	38.911	39.6297			14.6965
Q96BQ5	Q96BQ5	CC127_HUMAN	CCDC127	48.926	42.3556	49.0147	44.7728	46.9018	42.7936	41.8539	48.3859	45.9593	62.8619	67.2072	62.5615	121.278	109.27	114.148
Q9H6E4	Q9H6E4	CC134_HUMAN	CCDC134	81.521	87.9975	86.1807	73.8113	63.9309	68.3745	149.456	131.848	151.209	167.286	180.817	158.519	110.838	88.4486	117.82
Q6PK04	Q6PK04	CC137_HUMAN	CCDC137	85.028	77.8172	94.014	108.433	107.794	109.699	50.925	69.9126	49.8647	69.0182	76.3914	62.5691	63.7983	84.0556	61.7516
Q7Z3E2	Q7Z3E2	CC186_HUMAN	CCDC186	33.0442	58.6457	46.9277	85.5215	75.9851	85.4601	54.3452	63.1926	56.0011	54.5584	49.2109	53.0776		33.2256	46.1358
O60826	O60826	CCD22_HUMAN	CCDC22	180.303	185.204	186.195	234.563	223.453	235.512	150.92	146.463	148.846	193.414	187.823	208.076	251.28	301.346	271.798
Q86WR0	Q86WR0	CCD25_HUMAN	CCDC25	80.1493	75.7102	90.596	88.4759	134.89	102.165	182.966	190.203	219.182	193.257	185.073	173.215	177.608	132.021	143.592
Q96MW1	Q96MW1	CCD43_HUMAN	CCDC43	139.56	162.745	151.141	153.501	138.901	101.965	86.6211	82.9264	104.013	75.5281	89.7849	61.867	191.863	148.569	228.323
Q96A33	Q96A33	CCD47_HUMAN	CCDC47	365.816	357.919	359.555	338.965	356.814	358.154	255.149	244.992	259.025	533.976	500.604	490.56	533.957	507.546	548.142
Q8IVM0	Q8IVM0	CCD50_HUMAN	CCDC50	109.478	117.195	109.594	167.145	167.057	180.026	51.66	80.3159	56.0191	127.972	121.463	133.583	427.609	360.919	408.318
Q96ER9	Q96ER9	MITOK_HUMAN	CCDC51	209.738	236.53	215.354	148.524	167.277	147.529	538.062	597.157	572.451	751.68	795.81	781.223	190.298	201.839	186.146
Q9P031	Q9P031	TAP26_HUMAN	CCDC59	119.008	141.864	144.778	168.755	155.686	167.673	130.48	109.702	123.118	67.9812	86.7841	73.7317	112.807	86.2645	96.8211
Q16204	Q16204	CCDC6_HUMAN	CCDC6	1000.57	967.46	971.709	872.128	887.346	846.022	295.156	359.246	337.325	401.986	409.926	389.373	689.928	722.82	679.479
Q8N9Z2	Q8N9Z2	CC71L_HUMAN	CCDC71L							23.5292	24.8018	19.6554		8.28093		26.4201	42.5535	34.4482
A6NKD9	A6NKD9	CC85C_HUMAN	CCDC85C	15.8014			42.8601	36.1341	34.0924	42.2807		28.9284	54.6575	59.173	83.9376	36.626	24.9036
Q9H6F5	Q9H6F5	CCD86_HUMAN	CCDC86	156.71	132.602	155.616	159.313	172.379	165.276	53.0735	53.4575	53.172	105.869	98.6356	89.7223	60.8655	64.9157	81.2046
Q3V6T2	Q3V6T2	GRDN_HUMAN	CCDC88A	19.8782	20.5295	17.936	18.8259	36.3537	27.508		6.59868		31.4231			43.7985	55.3608	44.31
Q9P219	Q9P219	DAPLE_HUMAN	CCDC88C	51.522			47.3065	41.8405	41.1952			34.4753	69.9096	53.2303	59.9171	42.515	37.6811	22.2592
Q9Y3X0	Q9Y3X0	CCDC9_HUMAN	CCDC9	122.746	137.719	140.63	166.855	161.172	151.554	71.2007	76.8112	62.9968	32.7486	54.0798		80.6187	87.6455	81.1104
Q9GZT6	Q9GZT6	CC90B_HUMAN	CCDC90B	53.2246	50.2628	59.4418	55.3709	64.2885	55.2427	37.1041	22.5481	60.789	48.1442	58.3916	72.0722	58.0165	45.8395	54.5647
Q7Z6B0	Q7Z6B0	CCD91_HUMAN	CCDC91	38.8161	25.1014	25.3169	34.9401	42.1845	26.048	36.2026	45.0416	36.0952	24.5686	36.5097	31.5397	32.852	28.0911	35.0309
Q53HC0	Q53HC0	CCD92_HUMAN	CCDC92	39.8271	53.5557	125.408	60.1603		51.7541	52.2459	35.6929	45.4849		30.3115		94.5311	89.2577	99.8382
Q567U6	Q567U6	CCD93_HUMAN	CCDC93	138.846	147.458	150.199	171.502	162.402	168.228	79.4621	85.7853	84.0769	132.242	123.376	130.472	202.994	197.216	168.556
Q96F63	Q96F63	CCD97_HUMAN	CCDC97	40.8892	41.4615	50.5219	61.7633	51.5094	33.1092		38.8439	24.4957		31.283	32.9427	38.5893	20.5123
Q6ZUT6	Q6ZUT6	CCD9B_HUMAN	CCDC9B	31.846	34.8928	23.6131	33.2512	33.7079	30.409				23.5315			86.9088	116.448	101.893
Q9BSQ5	Q9BSQ5	CCM2_HUMAN	CCM2	38.5789	42.4636	43.5028	37.3236	41.711	36.9996	60.2879	58.8745	55.8993	52.4628	64.9809	42.1508	86.2977	91.2277	64.7532
P14635	P14635	CCNB1_HUMAN	CCNB1	213.513	189.441	210.492	104.822	89.7342	96.3888	97.3465	90.1604	85.3694	74.2148	68.09	74.1967	121.668	112.122	111.894
O95067	O95067	CCNB2_HUMAN	CCNB2	73.4162	60.6881	61.7134	39.2672	33.2719	50.6172	40.3437	38.5039	39.4093	25.6833	36.9048	26.7266	52.3838	58.7807	64.4335
P24863	P24863	CCNC_HUMAN	CCNC	49.1006	52.2705	45.173	58.3442	58.7045	53.8767	79.3088	86.2649	86.796	40.0089	47.8876	40.4581	62.2308	56.7408	58.7601
P24385	P24385	CCND1_HUMAN	CCND1		87.6362			77.8758		156.585	148.666	158.05	94.4389	104.922	100.822	150.243	131.956	120.003
O95273	O95273	CCDB1_HUMAN	CCNDBP1	45.3942	28.3143	32.6382	96.3812	94.7607	113.9	27.3192		72.0843	82.822	92.4958	97.7223	176.296	187.195	184.419
P51946	P51946	CCNH_HUMAN	CCNH	64.4677	65.2221	68.6691	61.6928	67.1408	64.8142	36.1789	39.2942	32.343	47.3192	46.1588	47.4806	46.9519	43.6979	37.6997
O75909	O75909	CCNK_HUMAN	CCNK	245.523	238.909	238.287	248.605	225.753	250.593	170.104	160.913	177.556	187.886	167.262	184.906	137.952	136.186	132.905
Q9UK58	Q9UK58	CCNL1_HUMAN	CCNL1	117.471	105.64	107.597	83.4519	131.84	109.461	95.0438	85.0736	101.483	101.248	58.5474	53.293			69.3186
O60563	O60563	CCNT1_HUMAN	CCNT1	112.101	107.116	100.295	99.7115	107.75	111.404	145.367	106.824	124.254	111.855	108.68	101.714	88.92	101.742	73.2973
O60583	O60583	CCNT2_HUMAN	CCNT2	16.7942	22.2893	11.4026	8.96417	12.1828	12.5745					13.1764				8.5893
Q8ND76	Q8ND76	CCNY_HUMAN	CCNY	81.5325	77.022	89.7146	82.0018	92.9585	84.3345	74.9929	75.7812	79.8487	60.0462	74.1744	53.9906	170.051	165.707	162.749
O14618	O14618	CCS_HUMAN	CCS	262.284	258.24	248.433	235.613	244.459	223.2	235.417	228.675	268.336	430.832	421.261	437.905	413.368	352.764	391.566
P78371	P78371	TCPB_HUMAN	CCT2	3943.72	3996.04	3934.46	3382.25	3408.14	3488.77	3674.76	3524.38	3614.77	2680.73	2660.15	2627.31	2674.57	2365.09	2602.31
P49368	P49368	TCPG_HUMAN	CCT3	5454.53	5353.9	5580.67	4701.38	4820.64	4892.56	5036.25	4428.79	4906.31	3525.89	3409.23	3460.59	3589.71	3610.34	3534.3
P50991	P50991	TCPD_HUMAN	CCT4	4006.65	4117.19	4010.61	3372.05	3442.45	3496.69	3463.72	3239.65	3372.31	2382.74	2382.9	2187.49	2486.98	2272.67	2535.63
P48643	P48643	TCPE_HUMAN	CCT5	3523.67	3582.68	3634.18	3314.03	3136.43	3123.08	3100.06	2994.49	3251.94	2330.56	2216.37	2191.33	2413.72	2239.22	2404.87
P40227	P40227	TCPZ_HUMAN	CCT6A	3576.29	3515.64	3573.33	3096.04	2989.24	3029.41	3182.73	3206.9	3150.1	2259.7	2221.67	2132.04	2323.44	2315.05	2359.2
Q92526	Q92526	TCPW_HUMAN	CCT6B	12.2715										51.2424	57.1606		17.3297
Q99832	Q99832	TCPH_HUMAN	CCT7	5080.59	5105.6	5161.07	4518.5	4418.03	4325.38	4699.69	4871.44	4611.54	3213.2	3179.1	3190.66	3202.76	3387.19	3264.92
P50990	P50990	TCPQ_HUMAN	CCT8	6329.35	6355.53	6344.38	5511.18	5415.76	5444.18	5634.68	5625.34	5975.01	4224.96	4363.52	4144.55	4944.68	3981.33	4962.35
P86790;P86791	P86790;P86791	CCZ1B_HUMAN;CCZ1_HUMAN	CCZ1;CCZ1B	2587.05	2689.54	2612.97	3186.76	3159.54	3110.04	5229.63	5228.52	5368.83	2937.95	3065.6	3130.95	3791.88	3726.48	3702.54
Q6YHK3	Q6YHK3	CD109_HUMAN	CD109	62.2617	66.5457	67.723	109.615	116.632	106.883		41.5203	37.7048				51.9317	42.4632	52.2002
P48509	P48509	CD151_HUMAN	CD151	124.703	134.397	122.708	216.615	170.878	216.522	182.471	176.52	170.679	166.804	164.815	151.797	914.816	614.62	787.316
Q5ZPR3	Q5ZPR3	CD276_HUMAN	CD276						139.708	53.2269	53.8384	47.4273	111.892	129.15	137.322	30.1971	36.193	41.2208
Q9Y5K6	Q9Y5K6	CD2AP_HUMAN	CD2AP	320.232	332.688	323.602	406.711	430.441	401.979	888.205	910.163	955.889	449.22	452.562	454.17	286.882	260.121	286.435
O95400	O95400	CD2B2_HUMAN	CD2BP2	101.996	114.269	104.865	174.406	173.967	171.464	217.755	218.604	211.039	228.167	222.628	193.393	129.281	129.301	125.24
Q9NPF0	Q9NPF0	CD320_HUMAN	CD320	9.99527	11.5918	6.67218		2.78048		47.9649	22.325	39.8541	34.2465	34.3527	25.1575	60.6522	55.9665	79.5484
P16070	P16070	CD44_HUMAN	CD44	252.111	262.134	251.029	295.081	311.264	292.221	44.0118	59.3214	60.6676				620.217	500.277	588.66
P15529	P15529	MCP_HUMAN	CD46	200.63	215.302	217.568	191.977	195.241	182.003	168.534	196.657	221.921	189.075	186.585	165.903	190.399	121.9	141.347
Q08722	Q08722	CD47_HUMAN	CD47	613.825	579.503	604.046	679.64	649.112	638.025	393.509	412.509	466.664	478.023	493.589	508.98	1607.97	1145.36	1583.6
P08174	P08174	DAF_HUMAN	CD55	89.279	83.2332	75.7183	105.117	105.504	89.6985							282.283	253.979	319.128
P19256	P19256	LFA3_HUMAN	CD58	74.4032	85.8168	81.5117	86.9272	114.166	95.3188	27.3969	20.1109	27.3232	40.9877	29.8251	34.6339	67.1618	49.9991	61.622
P13987	P13987	CD59_HUMAN	CD59	291.151	254.486	278.943	495.48	434.382	408.855	52.6876	46.621	43.5126	104.735	84.3865	96.4249	915.642	934.71	966.65
P08962	P08962	CD63_HUMAN	CD63	661.28	613.129	609.884	1118.92	1169.77	1163.6	1725.8	1488.7	1827.89	583.214	535.863	522.64	3721.83	3253.28	3588.84
P60033	P60033	CD81_HUMAN	CD81	449.098	446.834	476.732	298.218	327.808	416.928	378.189	334.421	381.484	476.584	521.996	372.197	327.203	295.852	369.843
P27701	P27701	CD82_HUMAN	CD82	275.386	286.787	251.249	295.988	284.731	283.931		16.3319	101.165	35.7065	21.915	61.6151		27.4952	34.3022
P21926	P21926	CD9_HUMAN	CD9	777.128	783.714	785.736	752.226	711.474	701.791	164.922	181.049	187.295	1488.66	1521.55	1364.37	526.625	395.463	556.619
P14209	P14209	CD99_HUMAN	CD99								0.964036	3.00244	20.1858	13.847	29.9795	12.0594	26.7939	17.969
P32320	P32320	CDD_HUMAN	CDA	95.8076				100.396	118.468							284.181	291.547	395.038
Q8IWY9	Q8IWY9	CDAN1_HUMAN	CDAN1	25.4097	23.3543	52.2961	30.9982	35.1064	34.577	41.4041	46.0987	41.5666	23.967	28.9233	36.4731	92.3634	81.821	84.7119
O75794	O75794	CD123_HUMAN	CDC123	84.6245	83.5061	82.3248	186.851	190.869	176.848	99.6928	131.344	99.5442	150.059	138.801	149.794	118.529	128.467	125.376
Q13042	Q13042	CDC16_HUMAN	CDC16	183.769	179.013	174.027	153.415	152.573	159.159	82.1556	90.9526	99.3858	132.441	120.586	110.665	154.478	159.013	153.552
Q12834	Q12834	CDC20_HUMAN	CDC20	108.407	96.4422	96.1796		82.3161	60.4938	83.5129	89.8582	58.5571		46.4712		126.497	142.628	140.43
Q9UJX2	Q9UJX2	CDC23_HUMAN	CDC23	234.355	231.482	223.666	228.71	204.441	231.559	135.423	144.133	138.508	152.507	156.866	162.321	194.08	219.73	181.312
P30307	P30307	MPIP3_HUMAN	CDC25C	25.1542	27.3375	20.3417	17.5507	19.8251	18.2978	27.8725	29.1899	23.9131	15.5211	14.4115	24.1523	12.9021	21.4686	18.009
P30260	P30260	CDC27_HUMAN	CDC27	207.45	188.706	190.651	176.994	166.757	178.5	131.377	119.954	115.269	168.184	164.426	167.442	238.356	265.376	249.582
P49427	P49427	UB2R1_HUMAN	CDC34	27.7132	35.2614	28.1942	71.6634	63.6595	80.4173	81.8141	77.0838	72.701	73.3411	66.2271	58.2415	84.0164	67.4695	91.3425
Q16543	Q16543	CDC37_HUMAN	CDC37	1036.08	1082.21	1022.41	1234.33	1224.52	1195.91	1140.9	1091.57	1225.22	1590.85	1457.21	1359.38	1923.33	2131.33	2249.31
Q7L3B6	Q7L3B6	CD37L_HUMAN	CDC37L1	26.8241	32.7038	34.2875	37.0921	27.7872	29.406	38.071	41.2626	38.7194	60.8704	64.2853	63.4789	35.6196	28.9067	31.9604
O60508	O60508	PRP17_HUMAN	CDC40	77.5425	76.0245	70.3668	66.2459	69.0998	63.4471	93.4039	90.1745	105.475	58.985	61.4687	67.425	31.7804	33.3544	35.7415
P60953	P60953	CDC42_HUMAN	CDC42	601.301	598.909	575.163	742.103	744.544	717.082	462.949	477.781	510.217	474.31	350.406	324.41	815.377	714.558	790.93
Q5VT25	Q5VT25	MRCKA_HUMAN	CDC42BPA	46.7124	52.4927	48.5236	42.9058	39.9064	39.8379	53.1438	57.6637	48.154	57.0783	54.6358	53.4418	84.9592	106.197	80.7588
Q9Y5S2	Q9Y5S2	MRCKB_HUMAN	CDC42BPB	143.705	154	155.021	179.53	167.279	162.715	101.759	109.004	110.193	166.072	157.041	163.141	233.823	295.943	220.093
Q6DT37	Q6DT37	MRCKG_HUMAN	CDC42BPG	89.2269	90.54	92.0186	121.983	114.655	110.69	120.736	120.468	106.25	53.5699	55.3134	65.6741		41.1672	37.088
Q00587	Q00587	BORG5_HUMAN	CDC42EP1		16.7008		40.055	40.5963	38.6932							29.618	40.3145	39.782
O14613	O14613	BORG1_HUMAN	CDC42EP2					11.6306	8.11306		8.13468		7.58945			175.504	158.65	145.765
Q9H3Q1	Q9H3Q1	BORG4_HUMAN	CDC42EP4	106.593	81.9	98.5532	76.8393	99.6161	87.9073			42.8817	70.6389	52.7004	63.0726	157.158	143.875	130.524
Q9NRR3	Q9NRR3	C42S2_HUMAN	CDC42SE2	52.5238	45.8581	58.0259	56.8663	77.9902	79.3808				33.9864	43.0238	29.825	11.3542	31.64	28.7847
O75419	O75419	CDC45_HUMAN	CDC45	23.7476	22.4062	58.9148			42.6437	85.215	85.491	76.417	47.4701	34.9663	30.7	37.6685	36.6732	42.2608
Q99459	Q99459	CDC5L_HUMAN	CDC5L	1015.24	1022.22	989.747	1070.43	1025.11	1030.11	741.777	785.836	773.298	507.871	523.972	483.739	630.093	574.539	632.667
Q6P1J9	Q6P1J9	CDC73_HUMAN	CDC73	267.819	281.014	279.979	301.583	306.762	291.7	409.132	412.544	424.437	325.651	339.481	312.226	142.979	127.945	146.421
Q96FF9	Q96FF9	CDCA5_HUMAN	CDCA5	27.1678	23.6061	32.8288		16.5507	19.6947	10.5292						38.3713	44.8829	51.5114
Q53HL2	Q53HL2	BOREA_HUMAN	CDCA8	42.7394	47.2159	42.3392	17.6271	24.4977	19.5541	22.8719		23.3871	11.0906		3.97909	30.4734	36.0618	37.4475
Q9H5V8	Q9H5V8	CDCP1_HUMAN	CDCP1	168.594	177.868	173.681	331.813	341.617	334.021	79.5223	83.2932	79.8501	297.318	305.866	294.559	998.151	724.841	873.488
P12830	P12830	CADH1_HUMAN	CDH1	466.462	487.45	446.762	584.349	598.228	548.37	397.25	413.15	445.336	571.993	555.31	567.162	122.353	130.634	161.297
P55287	P55287	CAD11_HUMAN	CDH11													132.26	104.52	129.889
P55290	P55290	CAD13_HUMAN	CDH13	47.2944	45.101	44.0989	47.1949	44.6779	46.5721	87.4811	93.3723						36.9186
P19022	P19022	CADH2_HUMAN	CDH2	165.604	178.903	344.966	150.147	224.237	317.097	197.458	259.592	165.126	194.249	208.274	206.47	375.66	278.473	257.428
P22223	P22223	CADH3_HUMAN	CDH3	266.442	278.134	251.337	254.643	270.381	288.324	80.7802	75.177	86.4699				59.4603	52.8907	77.8307
O14735	O14735	CDIPT_HUMAN	CDIPT	347.206	351.277	341.543	316.984	321.926	337.417	392.312	254.62	373.426	310.323	262.062	268.422	335.337	373.13	319.993
P06493	P06493	CDK1_HUMAN	CDK1	3255.08	3337.58	3265.89	1916.68	1938.85	1975.91	3591.68	3392.32	3595.41	2565.71	2737.6	2529.91	3671.32	3740.9	3791.55
Q9UQ88	Q9UQ88	CD11A_HUMAN	CDK11A	55.5878	44.7488	59.2047	40.5047	59.2587	50.1781		18.6437	16.1739		23.9204	13.5586		20.3365	12.5275
P21127	Q9UQ88;P21127;Q13882	CD11B_HUMAN	CDK11B	580.297	603.32	597.228	600.079	589.058	612.808	446.918	468.865	467.268	417.682	378.204	392.309	556.017	519.97	575.28
Q9NYV4	Q9NYV4	CDK12_HUMAN	CDK12	121.753	128.75	135.974	134.876	150.801	136.116	64.5924	83.1026	79.3832	98.5481	96.5011	94.7616	65.2104	80.9366	73.1932
Q14004	Q14004	CDK13_HUMAN	CDK13	31.709	39.4835	34.2379	41.2357	43.6858	46.1642	38.8156	40.0424	41.9109	26.216	21.4679	21.8727	32.5751	50.9661	30.7596
Q00536	Q00536	CDK16_HUMAN	CDK16	111.578	105.531	95.0767	72.5557	86.3898	82.3577	76.5737	86.5355	87.3768	61.1924	40.5915	59.7659	118.48	109.524	129.314
Q07002	Q07002	CDK18_HUMAN	CDK18	46.4974	50.733	50.9223	36.2125	47.5184	43.4745	46.0743		26.6018	28.1411	19.5837	15.7776	39.6745	36.3247	29.1787
Q9BWU1	Q9BWU1	CDK19_HUMAN	CDK19	32.2558	37.0112	41.1338	39.7354	27.8163	45.4715	193.144	191.938	197.908	92.6327	110.173	98.7498	76.6423	82.4178	68.6863
P24941	P24941	CDK2_HUMAN	CDK2	397.731	405.24	388.494	438.146	467.88	482.573	540.64	468.46	536.9	184.783	200.425	194.768	198.627	181.779	178.801
P11802	P11802	CDK4_HUMAN	CDK4	150.57	158.24	158.139	193.891	175.852	189.651	284.333	283.365	271.349	201.964	175.791	182.292	197.677	204.81	202.828
Q00535	Q00535	CDK5_HUMAN	CDK5	132.116	140.523	126.787	103.299	121.463	124.103	709.103	669.615	739.276	576.689	585.523	601.76	940.021	806.577	804.982
Q96SZ6	Q96SZ6	CK5P1_HUMAN	CDK5RAP1	129.251	116.596	124.842	98.5555	107.773	101.619	90.9684	85.5114	112.691	63.7277	77.2072	66.1193	37.1279	63.7166	62.4648
Q96SN8	Q96SN8	CK5P2_HUMAN	CDK5RAP2	18.975	27.2057	18.7802	12.3683	15.9598	15.7993	35.3671	36.0211	34.9211	19.1955	10.7449	11.7988	13.9104	35.2856	23.7063
Q96JB5	Q96JB5	CK5P3_HUMAN	CDK5RAP3	253.782	292.477	274.437	290.321	279.207	300.918	318.753	280.262	290.323	354.81	354.344	359.594	279.023	263.565	283.627
Q00534	Q00534	CDK6_HUMAN	CDK6	42.4259	19.6658	31.5724	28.2696	34.9771	26.3576				24.0613	11.2299		119.432	119.37	125.083
P50613	P50613	CDK7_HUMAN	CDK7	142.907	144.692	140.935	124.433	140.96	140.935	87.4658	89.2219	84.3697	96.9798	92.0544	83.628	74.5712	72.5568	72.9396
P50750	P50750	CDK9_HUMAN	CDK9	404.604	400.885	418.384	432.623	436.681	430.314	472.336	408.621	485.355	453.766	484.082	452.452	335.581	296.476	320.06
Q5VV42	Q5VV42	CDKAL_HUMAN	CDKAL1	128.831	121.378	130.306	159.264	145.339	138.919	108.726	96.2177	102.91	52.3963	48.269	63.6264	85.6889	86.1024	96.4706
P38936	P38936	CDN1A_HUMAN	CDKN1A				175.233	191.324	177.674	55.1742		96.1586
P46527	P46527	CDN1B_HUMAN	CDKN1B	60.6805	77.6972	58.614	133.985	148.754	126.829	64.7035	69.8693	39.2298	81.5734	68.0884	77.6826
P49918	P49918	CDN1C_HUMAN	CDKN1C	19.009	21.5375	9.95279	6.75893	9.09878		34.7869	28.8232	27.7803				23.0487	29.7933	26.7926
P42771	P42771	CDN2A_HUMAN	CDKN2A	181.555	184.375	185.81	256.445	340.536	265.85	22.3752	34.7777	24.269	16.4726	19.2515	26.2379		16.313	81.6198
Q9NXV6	Q9NXV6	CARF_HUMAN	CDKN2AIP	245.036	247.163	242.255	250.221	273.111	247.978	162.342	169.626	176.744	166.377	200.352	199.334	163.923	179.075	168.623
P42773	P42773	CDN2C_HUMAN	CDKN2C	96.5061	105.347	101.726		85.3097	76.4885	39.9631	58.3608	92.3642	128.749	92.8592		153.582	152.411	154.104
Q86X02	Q86X02	CDR2L_HUMAN	CDR2L	14.5015	30.5874	17.7852	36.1405	33.3903	38.7959	31.5957						43.6667	46.4333	52.3919
Q92903	Q92903	CDS1_HUMAN	CDS1	185.58	185.649	199.188	146.509	157.895	165.317	99.3228	101.5	94.6541	115.808	112.133	109.94	54.3933	52.474	57.7009
O95674	O95674	CDS2_HUMAN	CDS2	82.0784	71.8774	61.084	75.8393	70.4871	84.941	93.62	100.012	105.361	99.03	108.257	96.6087	185.977	197.858	177.948
Q9UKY7	Q9UKY7	CDV3_HUMAN	CDV3	850.291	823.759	886.12	967.799	1044.35	928.109	454.142	479.151	516.044	248.044	321.317	230.582	402.769	294.44	364.329
Q9Y232	Q9Y232	CDYL_HUMAN	CDYL	21.7991	25.3576	23.5916	31.4503	26.6716	24.2717	20.6907	17.4633	22.0485		11.7507		25.3021	25.3161	22.1577
P17676	P17676	CEBPB_HUMAN	CEBPB	1825.85	1888.17	1892.68	1267.12	1223.32	1270.32	64.954	211.621	177.559	489.786	231.771	385.758	1533.12	340.554	1464.69
Q03701	Q03701	CEBPZ_HUMAN	CEBPZ	334.403	323.348	313.65	360.337	363.434	344.618	217.322	243.503	215.671	217.723	226.583	204.92	188.758	204.709	207.102
A8MTT3	A8MTT3	CEBOS_HUMAN	CEBPZOS							26.1893	32.8932	8.24232
Q92879	Q92879	CELF1_HUMAN	CELF1	744.854	713.389	718.544	827.582	680.6	758.963	883.327	729.362	909.893	1104.88	1046.95	958.6	718.083	552.921	735.295
Q5SZQ8	Q5SZQ8	CELF3_HUMAN	CELF3	194.348	153.531	143.849	122.348	165.615	175.329	79.0587	90.9677	107.262	54.9709	54.2152		99.3736	72.4514	91.4563
Q8WUJ3	Q8WUJ3	CEMIP_HUMAN	CEMIP													21.5212	19.0724	15.9237
Q9UHN6	Q9UHN6	CEIP2_HUMAN	CEMIP2	33.6345	51.4563	39.0858	127.886	112.619	124.642		48.0925	54.4146	98.3192	86.1526	89.8995	97.7424	78.678	106.049
P07199	P07199	CENPB_HUMAN	CENPB	131.683	132.925	130.833	93.4921	112.401	114.418	71.7019	78.8083	64.0685	108.812	108.59	99.8256	86.8804	78.1298	76.3834
Q03188	Q03188	CENPC_HUMAN	CENPC	138.432	155.913	155.036	149.341	156.488	143.064	47.0626	54.2503	53.585	33.5532	31.8838	36.4932	70.6043	89.215	76.3967
P49454	P49454	CENPF_HUMAN	CENPF	100.714	118.616	105.182	93.4138	70.0506	89.7187	122.041	119.809	105.933	56.6166	66.0292	52.5732	131.626	188.289	131.181
Q9H3R5	Q9H3R5	CENPH_HUMAN	CENPH	42.5166	18.6855	44.7281	33.9567	34.9829	34.9987	48.4851	32.5358	45.6068					18.9811
Q8N0S6	Q8N0S6	CENPL_HUMAN	CENPL	35.7966	49.305	38.2412	35.6707	21.7069	26.583	24.6106	26.0297	24.6908	20.0737	21.0112		42.9044	33.2926	32.0901
Q96H22	Q96H22	CENPN_HUMAN	CENPN	37.1646	39.357	21.3616		34.3699	40.8238		10.6219			33.7679			23.8957
Q6IPU0	Q6IPU0	CENPP_HUMAN	CENPP	42.0102	53.797	49.7495	36.6371	23.6332	29.7796	8.36973		20.0899	18.2481			8.06185		29.395
Q7Z7K6	Q7Z7K6	CENPV_HUMAN	CENPV	25.712						60.5727	55.1318	59.0288	18.3492
O60308	O60308	CE104_HUMAN	CEP104							8.23251			8.55793	9.8408		19.8031	19.8091	17.3935
Q9UPN4	Q9UPN4	CP131_HUMAN	CEP131	43.0976	35.5678	30.7204	47.0234	42.0276	36.1378	47.3806	58.8479	49.6571	66.4559	57.2842	65.0092	53.3749	70.4526	61.8622
Q5SW79	Q5SW79	CE170_HUMAN	CEP170	189	181.933	173.321	121.956	119.863	120.998	174.155	180.164	182.485	127.882	125.674	104.845	445.059	400.8	420.447
Q9Y4F5	Q9Y4F5	C170B_HUMAN	CEP170B	38.0813	43.3819	35.5529	52.513	53.0458	45.5642	39.9124	45.0502	47.3992	36.3567	31.2727	19.4387	34.2414	38.7175	33.1036
Q8TEP8	Q8TEP8	CE192_HUMAN	CEP192	40.527	36.3536	48.7969	53.0095	43.331	45.2624	83.8632	72.5687	64.9333	59.8145	27.2411	33.9577	49.8615	74.3532	62.0274
Q9BV73	Q9BV73	CP250_HUMAN	CEP250	21.2847	16.6658	9.64516	22.4233	22.0086	21.8545	12.013		12.8381	14.7022	13.0335		34.0298	34.0083	32.0241
Q5VT06	Q5VT06	CE350_HUMAN	CEP350	33.5165	38.0047	41.0909	78.3428	80.5998	62.7622	33.7531	32.9466	55.4801			46.477	28.2315	32.5306
Q9BYV8	Q9BYV8	CEP41_HUMAN	CEP41	41.0264					48.1895	57.2831	54.6056	56.1548	51.6886	53.5933	71.6447	138.447	111.595	84.9844
O95684	O95684	CEP43_HUMAN	CEP43	47.2811	46.6197	50.1547	48.556	54.1232	49.6671				18.0432				22.417	18.6343
Q9C0F1	Q9C0F1	CEP44_HUMAN	CEP44	34.3281	46.8831	40.427	27.3138	44.4175	44.3954	4.62642			53.5626	51.3471	37.4989	38.3824	39.6426	37.4954
Q53EZ4	Q53EZ4	CEP55_HUMAN	CEP55	48.9259	42.2641	50.6338	28.8614	36.6547	35.8041	25.7898		23.0326	17.1446	18.9141		63.9535	63.713	66.6331
Q8TAP6	Q8TAP6	CEP76_HUMAN	CEP76	77.0463	92.4767	62.0099	69.4954	71.2984	97.9104	70.7918	70.5749	58.1482	46.3111	49.4383	52.7646	80.5555	82.4916	70.5275
Q5SZL2	Q5SZL2	CE85L_HUMAN	CEP85L	111.266	131.317	104.341	103.543	108.946	120.57	218.496	159.889	145.169	166.036	149.065	171.761	61.6808	67.2964	122.034
Q8IW35	Q8IW35	CEP97_HUMAN	CEP97	105.711	112.104	121.591	128.385	120.038	129.119	215.935	227.453	228.393	114.753	122.078	113.122	157.436	164.683	141.289
Q9Y6K0	Q9Y6K0	CEPT1_HUMAN	CEPT1	1049.37	1174.64	1137.63	853.755	904.577	867.704	449.504	477.984	448.527	422.86	367.628	429.795	522.252	575.145	494.413
P27544	P27544	CERS1_HUMAN	CERS1							213.412	170.065	155.238	48.7585	42.9338	76.1802
Q96G23	Q96G23	CERS2_HUMAN	CERS2	143.641	152.824	143.101	152.437	149.194	150.046	414.388	387.076	447.062	262.377	236.325	234.753	390.83	360.769	355.17
Q9HA82	Q9HA82	CERS4_HUMAN	CERS4										174.641	169.609	179.208	94.5601	115.657	85.2602
Q8N5B7	Q8N5B7	CERS5_HUMAN	CERS5				39.8995			74.5659						104.386	104.682
Q6ZMG9	Q6ZMG9	CERS6_HUMAN	CERS6	1120.14	1156.65	1182.54	987.274	956.533	940.533	472.059	370.114	458.692	456.359	423.436	405.844	402.601	319.004	418.847
Q9Y5P4	Q9Y5P4	CERT_HUMAN	CERT1	126.99	127.263	129.379	142.518	147.655	146.281	112.804	115.202	133.041	121.502	119.328	113.659	108.005	85.6263	94.6863
O00748	O00748;P22303;Q5XG92	EST2_HUMAN	CES2	127.101	137.19	125.034	90.4784	96.9945	91.7947	38.1198	27.87	48.4011	61.3425	62.0898	63.4592	59.0914	55.9876	56.5783
P41208	P41208	CETN2_HUMAN	CETN2	77.1388	85.6475	77.051	73.8208	79.3983	86.3155	110.033	79.7041	100.197	56.5399	37.5618	57.7891	141.273	143.619	165.07
Q9Y6A4	Q9Y6A4	CFA20_HUMAN	CFAP20	388.909	376.921	430.782	290.904	345.002	353.684	555.388	571.273	548.343	468.627	474.286	446.491	259.128	281.541	262.349
P57076	P57076	CF298_HUMAN	CFAP298	133.234	145.902	146.864	132.441	115.41	137.988	207.521	189.911	220.684	155.391	141.222	147.537	127.229	132.073	167.762
Q96G28	Q96G28	CFA36_HUMAN	CFAP36	40.7728	37.6772	35.6528	42.1252	51.3812	40.861	68.9234	47.0974	75.7187	45.9617	48.0332	55.824	58.4101	67.4726	73.7267
Q96NL8	Q96NL8	CF418_HUMAN	CFAP418								17.6405		16.4263		21.5588	44.4067	44.7758	29.3627
D6REC4	D6REC4	CFA99_HUMAN	CFAP99	135.861	92.5784	134.221	170.044	133.215	95.6167		43.0399				39.1692			38.3694
Q9UEE9	Q9UEE9	CFDP1_HUMAN	CFDP1	250.876	242.737	247.178	211.012	224.396	219.433	262.517	272.015	278.33	224.96	271.357	242.848	150.794	155.407	141.384
P23528	Q9Y281;P23528	COF1_HUMAN	CFL1	8773.72	8782.8	8756.81	11454.5	9998.03	9699.28	12294.8	13806.1	14314	13191.7	12865.9	10953	18765.7	19114.1	20578
Q9Y281	Q9Y281	COF2_HUMAN	CFL2	213.858	247.918	214.783	348.273	346.181	324.094	264.894	284.274	273.196	281.711	263.145	274.136	927.577	784.899	896.819
Q8N884	Q8N884	CGAS_HUMAN	CGAS	34.8821	46.5811	42.2087	66.6664	65.5547	68.6719							22.8978	29.895	22.237
Q9UFW8	Q9UFW8	CGBP1_HUMAN	CGGBP1	97.4337	89.2042	97.3401	62.4446	71.6192	68.7967	196.132	195.227	187.386	129.842	129.614	135.827	152.3	135.193	175.322
Q9P2M7	Q9P2M7	CING_HUMAN	CGN	24.2416	26.6075	22.8885	56.7362	44.4626	48.9928	147.729	133.062	141.476	47.9102	42.5233	45.9891	63.7026	47.874	40.263
Q8WUX2	Q8WUX2	CHAC2_HUMAN	CHAC2	45.7899	50.5704	54.1937	44.5987	48.775	47.0923	51.0323	45.0478	50.7081	68.2266	72.1675	62.5105	30.003	36.9609	48.7595
Q13111	Q13111	CAF1A_HUMAN	CHAF1A	34.8987	29.7884	18.0815		27.1791	37.3125		20.5425	11.5969				10.4759	12.0166
Q13112	Q13112	CAF1B_HUMAN	CHAF1B	48.3219	46.2505	50.7738	45.971	31.3866	42.252	38.1091	45.3974	36.3193	17.8731	18.5525	24.6211	30.3485	40.2159	44.9721
Q96JM3	Q96JM3	CHAP1_HUMAN	CHAMP1	242.593	258.781	261.956	217.852	234.593	218.842	286.084	279.23	318.166	246.396	216.059	210.714	186.846	195.324	162.94
Q96BP2	Q96BP2	CHCH1_HUMAN	CHCHD1	64.2038		63.0628	46.7218	51.6288	40.4469	51.3605	52.2346	64.0855	88.0619	65.9922	78.1291	52.2399	48.7392	55.5041
Q8WYQ3	Q8WYQ3	CHC10_HUMAN	CHCHD10	59.9815	51.398	45.528	58.9229		44.5531	89.4395		100.035	196.499	241.323	191.598
Q5T1J5;Q9Y6H1	Q9Y6H1;Q5T1J5	CHCH2_HUMAN;CHCH9_HUMAN	CHCHD2;CHCHD2P9	268.032	147.838	242.605	461.097	377.667	405.709	710.435	611.721	608.171	379.004	452.459	385.397	97.5322	112.36	145.217
Q9NX63	Q9NX63	MIC19_HUMAN	CHCHD3	397.067	419.649	431.5	387.827	408.632	401.456	409.153	425.291	419.422	366.519	363.276	364.275	335.08	429.241	373.652
Q8N4Q1	Q8N4Q1	MIA40_HUMAN	CHCHD4	51.8519	79.8786	69.8326	53.9571	49.0121	39.9747	123.018	149.878	92.6032	75.6739	105.966	99.026	40.3912	56.3004	48.6896
Q9BRQ6	Q9BRQ6	MIC25_HUMAN	CHCHD6	95.0197	96.5944	99.7253	111.522	105.082	101.902	135.156	136.145	136.065	51.0627	43.4295	44.6537	57.3558	65.2586	55.9188
O14646	O14646	CHD1_HUMAN	CHD1	35.2357	35.3722	36.9645	24.5271	27.0905	27.4567		17.8787		52.8449				6.04401
Q86WJ1	Q86WJ1	CHD1L_HUMAN	CHD1L	37.4684	34.7979	30.7826		11.4155	29.6532	194.12	205.826	192.414	99.8173	89.3192	95.7267	49.9036	62.9654	66.6841
O14647	O14647	CHD2_HUMAN	CHD2	130.372	131.769	124.265	110.644	112.627	105.95	56.5338	57.5504	50.731	51.0104	36.1444	40.7649	65.8768	67.9621	65.3213
Q12873	Q12873	CHD3_HUMAN	CHD3	105.413	88.6145	91.9939	113.371	92.632	79.7245	72.4904	97.4428	83.1246	150.675	125.308	121.491	78.7397	95.201	87.5091
Q14839	Q14839	CHD4_HUMAN	CHD4	635.8	634.577	626.282	699.363	676.591	649.514	379.767	394.198	395.324	461.836	414.61	418.195	463.417	486.76	467.799
Q9HCK8	Q9HCK8	CHD8_HUMAN	CHD8	169.713	172.804	161.149	182.707	193.267	210.203	163.246	139.317	156.953	172.667	179.754	181.408	181.781	169.801	169.881
Q3L8U1	Q3L8U1;Q9P2D1	CHD9_HUMAN	CHD9	528.24	500.191	478.449	516.118	548.838	539.665	538.315	467.339	622.248	430.342	444.367			255.542	314.173
Q8NE62	Q8NE62	CHDH_HUMAN	CHDH	38.042	50.3716	73.328	31.1601	62.4387	32.6322	557.048	555.581	594.193	377.988	383.108	369.066		48.586	31.9152
O14757	O14757	CHK1_HUMAN	CHEK1	44.8758	33.815	47.6547	43.4344	39.7277	53.5222	51.6495	69.0963	46.525	42.4107	31.4525	29.3935	66.1247	81.46	72.8224
O96017	O96017	CHK2_HUMAN	CHEK2	63.918	55.1433	67.8091	56.8841	42.1913	49.6398	141.755	110.757	147.036	124.188	121.742	132.396	46.2376	54.6333	55.6804
Q8IWX8	Q8IWX8	CHERP_HUMAN	CHERP	326.367	377.39	363.628	373.037	332.375	353.284	450.319	439.163	404.406	314.832	316.11	321.214	243.061	249.52	246.626
Q9UKJ5	Q9UKJ5	CHIC2_HUMAN	CHIC2	13.0204	15.9225	17.0367	23.3867	29.2813	29.3831	22.8697	17.418	20.2535	14.6582	11.1704	8.8408	32.603	19.2071	28.5098
Q9BWS9	Q9BWS9	CHID1_HUMAN	CHID1	325.341	337.148	314.789	300.038	301.169	288.307	399.947	415.987	462.875	557.775	586.372	583.553	300.999	271.058	296.988
P35790	P35790	CHKA_HUMAN	CHKA	22.3385	21.4817	28.3589	32.66	44.2962	35.1229	61.278	56.9249	56.1067	47.9232	28.9282	36.7235	68.4541	69.606	61.4905
Q9Y259	Q9Y259	CHKB_HUMAN	CHKB	26.3271	21.1136			22.9326			29.0278	23.045		8.54857		49.7335	37.205	44.3165
P24386	P24386;P26374	RAE1_HUMAN	CHM	69.6671	66.2177	66.3867	79.1466	70.1173	80.5891	93.2617	83.9319	93.4613	95.1884	103.937	86.4796	138.648	122.51	134.243
P26374	P26374	RAE2_HUMAN	CHML	78.6337	83.7865	86.058	53.432	57.3536	76.4555	98.7699	94.27	83.9588		84.6827	98.1217	250.18	199.616	203.67
Q9HD42	Q9HD42	CHM1A_HUMAN	CHMP1A	211.396	207.374	203.618	303.525	316.89	301.988	299.037	202.552	314.624	151.65	150.799	141.485	289.801	212.816	263.134
Q7LBR1	Q7LBR1	CHM1B_HUMAN	CHMP1B	683.018	629.346	625.234	779.134	782.145	785.7	687.326	650.142	754.665	530.973	509.694	495.15	627.47	522.814	603.774
O43633	O43633	CHM2A_HUMAN	CHMP2A	501.495	491.264	586.099	654.248	634.22	656.982	1164.02	1177.71	1320.49	1080.27	1027.5	1013.22	1032.59	871.377	963.932
Q9UQN3	Q9UQN3	CHM2B_HUMAN	CHMP2B	54.9008	53.557	48.6509	71.0387	68.5801	80.5549	95.4855	81.1068	84.4034	63.8119	57.8057	62.1969	143.138	144.145	149.599
Q9Y3E7	Q9Y3E7	CHMP3_HUMAN	CHMP3	256.856	258.2	273.869	460.643	437.361	453.343	208.34	153.9	241.192	234.17	218.603	207.964	441.064	322.929	436.172
Q9BY43	Q9BY43	CHM4A_HUMAN	CHMP4A	93.7901	52.7504	119.761	128.71	134.399	117.401	194.187	224.856	238.671	173.471	181.615	169.751	237.589	189.079	221.26
Q9H444	Q9H444	CHM4B_HUMAN	CHMP4B	609.062	434.629	609.316	1298.47	1222	1222.24	426.35	410.164	419.38	543.291	513.534	608.378	789.305	651.522	857.749
Q96CF2	Q96CF2	CHM4C_HUMAN	CHMP4C	35.2944	39.8142	40.8198	68.6021	65.825	65.0836	44.1583	50.242	66.2505	66.9734	72.3521	69.7708	134.044	113.719	135.564
Q9NZZ3	Q9NZZ3	CHMP5_HUMAN	CHMP5	946.187	745.166	912.56	1014.29	1076.62	1115.1	1153.31	1187.63	1258.83	1036.08	933.138	1029.76	984.432	859.77	854.593
Q96FZ7	Q96FZ7	CHMP6_HUMAN	CHMP6	68.6375	47.5241	71.4176	71.1981	81.1687	69.484	76.057	88.5018	85.4826	110.142	100.855	104.368	139.865	112.935	104.547
Q8WUX9	Q8WUX9	CHMP7_HUMAN	CHMP7	63.8508	62.7132	60.1819	71.1801	54.4772	53.6259	87.3045	96.8858	114.49	89.1833	83.0283	98.151	163.045	142.149	155.967
Q9UHD1	Q9UHD1	CHRD1_HUMAN	CHORDC1	614.643	572.694	590.87	613.68	662.018	695.652	584.217	556.891	608.516	1388.29	1434.09	1376.6	1031.82	963.787	1042.16
Q99653	Q99653	CHP1_HUMAN	CHP1	129.304	140.208	150.547	193.716	189.383	192.178	150.502	152.907	146.729	233.324	231.991	228.518	210.153	196.933	191.56
Q8IZ52	Q8IZ52	CHSS2_HUMAN	CHPF	39.672	36.578	34.1476	40.2086	41.6748	44.9021	46.3263	49.8304	42.7297	62.2647	61.191	71.3473	78.1875	79.2489	100.665
Q9P2E5	Q9P2E5	CHPF2_HUMAN	CHPF2	37.6008	29.6884	29.3266	42.5483	45.1166	42.4615	64.413	55.2657	63.4588	50.2913	54.1753	56.7672	70.9226	73.3552	72.9534
Q8WUD6	Q8WUD6	CHPT1_HUMAN	CHPT1		19.609				20.838	185.67	182.767	174.687	105.292	112.155	115.187		32.1932
Q9NRG0	Q9NRG0	CHRC1_HUMAN	CHRAC1	766.336	776.127	836.123	795.559	862.812	903.213	448.953	484.223	509.998	297.359	238.622	201.704	499.532	410.33	506.214
P20309	P20309	ACM3_HUMAN	CHRM3													95.945	69.8124	67.8577
Q8NCH0	Q8NCH0	CHSTE_HUMAN	CHST14				78.1687	60.8086	55.0721	92.9187	99.8545	88.1887	109.972	98.0701	81.9204	81.036	89.0737	89.3917
Q86X52	Q86X52	CHSS1_HUMAN	CHSY1	12.5632	7.79608	11.1028	18.7065	15.6822	20.7398	25.3904	33.3147	30.7289	31.2221	30.7625	38.1125		17.7078	20.2203
Q8WVB6	Q8WVB6	CTF18_HUMAN	CHTF18	28.4582	33.4416	34.9753	33.796	32.9924	33.829	65.6256	71.0961	69.0968	50.6084	47.046	53.9215	24.9618	33.5674	29.4697
P0CG13	P0CG13	CTF8_HUMAN	CHTF8	17.1983	23.2153	24.302	27.1924	19.1712	18.2117	64.7616	63.7622	71.3859	56.7323	63.9073	51.7946	20.1584	18.8969	34.4375
Q9Y3Y2	Q9Y3Y2	CHTOP_HUMAN	CHTOP	409.089	243.038	361.125	362.59	395.076	371.395	342.31	293.777	307.735	229.237	237.177	229.538	194.862	183.468	188.349
O15111	O15111	IKKA_HUMAN	CHUK	86.9531	89.9822	97.5315	80.7129	81.875	90.5714	98.7489	90.1289	91.4362	51.2539	51.4942	45.5042	48.0106	64.3472	54.0976
Q8WUH1	Q8WUH1	CHUR_HUMAN	CHURC1	93.0591	99.8465	101.188	177.602	184.906	201.86	100.833	92.2878	95.8722				148.975	108.39	141.685
O76071	O76071	CIAO1_HUMAN	CIAO1	338.656	343.01	328.838	272.491	288.577	294.775	236.679	197.553	209.137	196.144	168.935	154.001	312.656	332.038	334.996
Q9H5X1	Q9H5X1	CIA2A_HUMAN	CIAO2A	120.367	127.918	111.429	92.9009	107.418	90.9081	127.896	114.676	124.684	85.0038	82.4681	85.0914	57.8554	68.1841	67.4162
Q9Y3D0	Q9Y3D0	CIA2B_HUMAN	CIAO2B	142.183	256.531	131.236	127.719	149.394	142.432	56.3871	73.785	61.3813	98.0197	71.5672	100.551	126.317	141.718	114.633
Q9H6Q4	Q9UHQ1;Q9H6Q4	CIAO3_HUMAN	CIAO3	90.0475	98.0989	94.025	100.26	97.8469	102.844	115.073	120.629	116.367	119.443	110.097	101.126	61.7251	60.2771	66.2438
Q6FI81	Q6FI81	CPIN1_HUMAN	CIAPIN1	679.41	709.751	695.606	654.021	709.779	668.892	488.284	532.16	544.862	487.546	479.525	447.546	286.978	254.096	305.101
Q99828	Q99828	CIB1_HUMAN	CIB1		29.6075		19.8473	21.9216	18.8705	50.5581	38.7539	45.4887	72.671	62.5761	56.7694	37.7375	56.6764	58.1078
Q96RK0	Q96RK0	CIC_HUMAN	CIC	45.8734	39.3194	51.1473	48.4806	46.8619	49.048	39.8209	22.3446	28.2802	36.0355	32.782	19.6971
Q8TCG1	Q8TCG1	CIP2A_HUMAN	CIP2A	46.0577	52.928	51.659	35.9742	41.1271	38.4324	78.1771	78.8174	68.2148	74.3357	70.6168	59.7975	156.022	172.677	145.91
Q86X95	Q86X95	CIR1_HUMAN	CIR1	90.7233	78.3432	80.3698	99.6638	118.061	113.798	31.1557	23.2305	36.0566	28.8422	47.7998	37.2645	51.8304	45.2341	33.804
Q14011	Q14011	CIRBP_HUMAN	CIRBP	500.513	460.137	477.919	542.361	607.117	504.368	740.036	899.675	854.513	1629.38	1576.08	1656.24	824.571	831.381	869.799
Q9NZ45	Q9NZ45	CISD1_HUMAN	CISD1	2000.29	1942.26	1926.72	1700.41	1727.58	1785.63	1332.28	1441.2	1542.85	1859.18	1821.26	1887.14	910.027	607.619	824.753
Q8N5K1	Q8N5K1	CISD2_HUMAN	CISD2	1150.76	1065.62	1130.54	1176.24	1162.29	1224.67	1050.31	1074.93	1159.07	1159.13	1157.68	1222.13	591.708	476.475	560.731
P0C7P0	P0C7P0	CISD3_HUMAN	CISD3	348.853	247.662	337.415	302.393	306.384	319.863	676.333	699.06	582.702	1642.14	1573.4	1529.08	172.297	253.297	197.87
O14578	O14578	CTRO_HUMAN	CIT	104.667	110.516	97.6069	71.8481	63.2346	66.5914	106.668	111.885	104.25	59.4758	57.2186	62.2671	146.465	200.829	158.095
Q9ULV3	Q9ULV3	CIZ1_HUMAN	CIZ1	52.7396	48.4394	47.7288	66.114	73.7553	70.0055	55.1363	51.9577	47.3646	48.9325			36.995	36.9312	33.4746
Q8WWK9	Q8WWK9	CKAP2_HUMAN	CKAP2	70.2664	74.2668	63.5226	27.7614	28.0542	33.0993	55.94	41.173	46.863	33.1339			43.7247	56.4996	51.4889
Q07065	Q07065	CKAP4_HUMAN	CKAP4	719.759	706.637	705.023	706.844	680.751	702.909	1714.39	1712.2	1757.52	1705.31	1672.24	1634.03	3084.4	2626.69	3116.4
Q14008	Q14008	CKAP5_HUMAN	CKAP5	795.785	779.716	780.224	680.448	681.957	667.48	875.205	860.536	873.114	871.024	841.701	850.402	942.535	979.737	939.2
P12277	P12277	KCRB_HUMAN	CKB	4069.38	4121.87	3989.51	2828.83	2626.44	2549.17	17000.4	17893.8	18117.1	17824.6	17171	16998.3	1146.43	264.49	316.878
P06732	P06732	KCRM_HUMAN	CKM	510.346	780.671	582.934	643.112	547.601	382.92	2136.65	2228.49	2079.45	1843.34	2089.04	1066.89	348.693
P12532	P12532	KCRU_HUMAN	CKMT1B	8717.26	9344.96	9105.79	9761.18	8716.22	9133.39	7819.19	8481.19	8473.96	11402.8	11303.9	10690.2	524.145	451.963	645.215
P61024	P61024	CKS1_HUMAN	CKS1B	126.645	135.983	134.198	110.974	103.04	116.807	292.058	273.737	367.718	119.348	112.464	100.361	183.472	157.034	218.29
P33552	P33552	CKS2_HUMAN	CKS2	67.1811	71.4397	66.1052	64.7611	68.3135	55.995	41.777	59.4192	70.5266	85.092	71.4546	82.1853	68.1252	56.5654	62.2125
Q7Z460	Q7Z460	CLAP1_HUMAN	CLASP1	508.119	484.883	541.359	388.58	396.018	432.757	299.19	297.544	318.257	380.637	430.313	363.747	632.421	627.506	614.736
O75122	O75122	CLAP2_HUMAN	CLASP2	60.7934	56.7717	48.6688	58.0768	47.3858	64.3521	101.502	93.9827	97.2813	133.969	139.842	128.812	125.377	129.481	142.72
Q14CN2	Q14CN2	CLCA4_HUMAN	CLCA4			21.2143	89.0373	99.5169	98.2146							96.0833
Q96S66	Q96S66	CLCC1_HUMAN	CLCC1	130.091	138.93	125.99	153.407	139.019	149.708	187.23	215.06	207.665	275.238	278.336	261.323	273.451	275.983	242.254
P51788	P51788	CLCN2_HUMAN	CLCN2	40.2015	36.3856	37.6092	23.2642	25.0804	22.1698	74.5085	81.6421	71.0956	37.9284	34.3366	44.3618	29.908	30.6591	37.4725
P51790	P51790	CLCN3_HUMAN	CLCN3	113.895	112.366	116.334	150.383	131.142	137.892	106.618	106.515	96.4956	224.314	224.316	238.78	180.425	185.552	184.27
P51798	P51798	CLCN7_HUMAN	CLCN7	78.4594	82.2887	72.7421	100.468	103.877	100.973	93.0036	83.0046	88.0052	66.6198	80.6387	59.7283	136.052	150.848	130.76
O95832	O95832	CLD1_HUMAN	CLDN1	103.892	100.048	99.1133	133.36	163.74	164.062	40.3033						57.2645	60.0794	44.3411
O15551	P56747;O14493;O15551;O95484	CLD3_HUMAN	CLDN3	80.3969	67.6229	62.9468	163.513	271.982	277.943	39.5288	36.7656	36.5478	60.3637	53.0477	70.2196	323.626	311.822	241.337
O14493	O14493	CLD4_HUMAN	CLDN4	21.535	23.3273	23.713	80.4323	90.1504	79.7778	4.70004			11.5773			107.467	75.5521	103.028
O95471	O95471	CLD7_HUMAN	CLDN7	48.4301	51.5297	34.0661	43.2956	66.4979	72.6458
Q9NY35	Q9NY35	CLDN1_HUMAN	CLDND1	138.085	124.357	132.636	140.822	162.219	145.269	69.856	70.2778	91.5845	93.9199	95.0324	85.2725	125.071	93.1768	100.22
O14967	O14967	CLGN_HUMAN	CLGN	48.865	33.7503					160.591	166.855	195.95	486.475	496.913	478.579	554.111	454.538	492.141
O00299	O00299	CLIC1_HUMAN	CLIC1	6157.14	6034.76	6179.57	5869.86	6075.2	6368.08	5902.78	5841.8	5543.25	3031.13	2958.77	3089.57	8380.75	8086.81	8496.46
O95833	O95833	CLIC3_HUMAN	CLIC3	257.102	251.553	256.007	521.927	567.94	568.938	134.895	154.985	149.378				87.7606	103.252	102.05
Q9Y696	Q9Y696	CLIC4_HUMAN	CLIC4	533.732	560.089	552.312	604.702	670.299	617.345	600.374	585.913	583.497	428.758	432.948	436.007	1424.05	1352.71	1317.63
Q14677	Q14677	EPN4_HUMAN	CLINT1	308.511	310.484	292.585	348.056	375.854	351.214	297.48	324.593	367.74	288.649	305.775	281.787	479.968	448.248	471.065
P30622	P30622	CLIP1_HUMAN	CLIP1	171.65	169.767	167.287	270.899	257.875	250.441	291.226	301.056	311.167	127.538	129.634	130.958	271.865	228.118	264.054
Q9UDT6	Q9UDT6	CLIP2_HUMAN	CLIP2	136.871	143.868	134.277	93.8053	86.6699	111.969	56.5	58.7117	78.4623				338.156	294.136	314.485
Q8N3C7	Q8N3C7	CLIP4_HUMAN	CLIP4	16.5277		21.8158	36.9429	34.7713	36.0205
P49761	P49761	CLK3_HUMAN	CLK3	55.1406	57.347	50.6548	44.6694	53.1782	54.7073	48.3372	44.6723	56.8459	54.3135	49.4145	32.6347	43.3108	54.7374	45.5629
Q9HAZ1	Q9HAZ1;P49759	CLK4_HUMAN	CLK4	43.5933	46.8404	39.9161	45.8358	22.1552	19.4919		50.2551		24.5273	17.9053		36.0212	24.5121
Q96JQ2	Q96JQ2	CLMN_HUMAN	CLMN	34.7256	48.1249	50.1304	56.9067	63.9783	53.5344	143.944	147.034	141.653	53.1936	52.1687	52.6824	130.811		137.627
Q9H6B4	Q9H6B4	CLMP_HUMAN	CLMP													85.9629		63.803
Q13286	Q13286	CLN3_HUMAN	CLN3	33.1314	43.2519	34.2833	43.6576	51.4502	46.2878	30.2181	34.9677	28.3092	14.3038	21.5974	18.1597	43.2145	37.3917	32.3309
O75503	O75503	CLN5_HUMAN	CLN5	58.3714	64.2895	55.8214	38.7015	49.9386	69.1163	165.386	138.006	180.878	540.67	540.672	484.294	89.0261	76.4309	115.179
Q9NWW5	Q9NWW5	CLN6_HUMAN	CLN6	95.1474	99.3846	98.2333	87.9955	104.227	120.417	195.102	217.161	228.171	177.305	179.916	164.301	76.719	63.6464	80.574
Q9UBY8	Q9UBY8	CLN8_HUMAN	CLN8			12.8616		21.6273			38.2878		49.8184	53.9058	59.6887	13.1364		14.1005
P54105	P54105	ICLN_HUMAN	CLNS1A	763.576	748.148	696.542	653.055	707.94	705.334	760.085	804.872	724.414	456.644	496.904	428.979	441.877	461.533	511.288
Q92989	Q92989	CLP1_HUMAN	CLP1	123.019	129.65	126.831	131.941	129.721	127.815	150.189	151.869	163.194	182.607	184.221	163.519	136.88	140.762	138.728
Q9H078	Q9H078	CLPB_HUMAN	CLPB	180.047	174.897	174.622	185.905	174.147	175.37	419.345	449.993	471.906	451.267	451.189	438.611	237.604	217.016	228.079
Q16740	Q16740	CLPP_HUMAN	CLPP	345.97	308.912	358.288	395.075	409.645	374.82	853.47	709.068	853.798	933.527	1002.63	1015.6	439.495	415.893	418.513
O96005	O96005	CLPT1_HUMAN	CLPTM1	106.122	111.374	112.481	166.487	164.804	176.707	146.786	142.343	157.129	84.9755	95.9655	75.0745	175.796	153.185	160.505
Q96KA5	Q96KA5	CLP1L_HUMAN	CLPTM1L	129.748	141.224	135.26	135.327	154.348	155.513	174.578	174.529	174.926	134.481	123.848	147.076	211.163	202.017	233.417
O76031	O76031	CLPX_HUMAN	CLPX	299.185	294.398	285.951	319.641	339.572	322.227	392.591	388.478	387.768	556.969	573.581	559.553	172.155	165.694	169.003
O94985	O94985	CSTN1_HUMAN	CLSTN1	275.001	257.749	260.93	162.444	178.214		347.11	232.715	320.245			295.733	390.646	232.824	355.79
P09496	P09496	CLCA_HUMAN	CLTA	323.607	381.092	343.944	514.313	480.147	429.651	1209.95	1298.67	1182.95	1401.53	1406.62	1719.26	1322.14	1330.17	1423.93
P09497	P09497	CLCB_HUMAN	CLTB	1103.41	1788.75	1160.98	1392.7	1658.61	1115.91	450.75	452.776	431.028	442.615	429.756	571.053	573.404	643.225	647.583
Q00610	P53675;Q00610	CLH1_HUMAN	CLTC	4715.24	4754.06	4740.54	5245.44	5021.39	5140.09	6003.08	6021.68	5196.5	5659.41	5389.18	5395.22	6222.66	9646.76	6723.45
P10909	P10909	CLUS_HUMAN	CLU	22.5597			13.4374			138.502	149.343	149.475			217.494	155.84	134.307	160
O75153	O75153	CLU_HUMAN	CLUH	617.128	606.546	620.944	609.346	636.181	638.509	705.755	684.517	686.631	755.903	776.055	685.864	390.233	420.817	402.525
Q8N0X4	Q8N0X4	CLYBL_HUMAN	CLYBL	46.3415	49.7401	49.6717	38.5786	31.3074	37.4815	113.99	102.247	140.163	42.915	56.3338	48.0363
Q8NFW8	Q8NFW8	NEUA_HUMAN	CMAS	239.014	243.524	231.512	312.465	298.746	307.68	312.546	280.892	325.405	445.085	419.921	394.995	414.936	443.579	404.513
Q96DG6	Q96DG6	CMBL_HUMAN	CMBL	585.465	542.682	566.742	297.342	300.705	317.904	642.955	619.726	706.966	2490.68	2483.3	2465.01	1585.43	1393.05	1388.55
Q7Z7K0	Q7Z7K0	COXM1_HUMAN	CMC1	121.802	74.9282	88.8974	86.9256	112.688	99.0523	270.67	244.871	284.89	565.109	616.337	702.457	290.912	278.143	278.891
Q9NRP2	Q9NRP2	COXM2_HUMAN	CMC2	44.0749	59.2666	35.65	34.679	46.3181	36.9432	59.215	103.778	89	71.5684	62.3297	98.3121	28.4292	32.4757	42.0831
Q8IY22	Q8IY22	CMIP_HUMAN	CMIP	34.1146	41.4238	17.4447	35.6567	42.1108	40.7775		15.5798		30.2206	24.6705		52.2379	53.8422	50.6564
P30085	P30085	KCY_HUMAN	CMPK1	1905.25	1886.52	1871.86	2085.55	2073.36	1968.76	1394.77	1367.29	1330.95	2250.54	2176.88	2123.93	2104.24	2020.06	2347.47
Q5EBM0	Q5EBM0	CMPK2_HUMAN	CMPK2				31.4306	29.5642	28.7851	24.3995	49.5949		23.7269		21.912	170.667	125.93	125.756
Q9BQ75	Q9BQ75	CMS1_HUMAN	CMSS1	314.504	313.816	325.955	275.274	294.754	257.366	135.9	137.407	132.97	125.373	131.465	126.311	152.508	140.559	147.838
Q8IZR5	Q8IZR5	CKLF4_HUMAN	CMTM4					13.6394	10.3469	22.7278	35.6078	33.297	55.1171	31.2109	29.8881
Q9NX76	Q9NX76	CKLF6_HUMAN	CMTM6	23.2582	26.6398	21.506	35.9881	39.6503	28.7291	55.9072	42.359	69.7641	38.055	37.9454	32.3638	62.8605	61.2414	46.5479
Q8N1G2	Q8N1G2	CMTR1_HUMAN	CMTR1	200.427	199.777	201.852	178.09	181.867	178.321	196.81	193.595	210.822	144.326	152.425	160.808	198.7	193.747	207.24
Q96KP4	Q96KP4	CNDP2_HUMAN	CNDP2	1207.92	1154.21	1154.03	1255.07	1312.13	1321.16	1462.37	1356.88	1554.4	5995.99	6150.7	5994.86	750.809	621.84	704.601
Q8N9A8	Q8N9A8	NEPR1_HUMAN	CNEP1R1	40.7406	45.4652	36.4844	47.3568	45.4146	45.7849	33.275	47.309	42.033	53.3198	42.3953	49.8395	52.4537	32.1846	47.7789
Q9P003	Q9P003	CNIH4_HUMAN	CNIH4	534.093	599.135	584.925	555.529	617.717	691.364	785.996	524.567	788.545	531.897	563.465	469.729	699.212	713.931	670.492
Q99439	Q99439	CNN2_HUMAN	CNN2	401.302	404.3	419.392	596.067	577.151	627.458	189.539	201.747	195.769	195.147	184.875	187.973	472.307	515.828	542.58
Q15417	Q15417	CNN3_HUMAN	CNN3	399.677	471.867	416.426	561.369	579.583	670.741	574.218	581.923	522.62		704.882	501.445	819.643	960.719	854.341
Q9H8M5	Q9H8M5	CNNM2_HUMAN	CNNM2	5.81245	10.449	16.7821	14.8231	13.8425	12.5547				9.73594	9.46525			8.61189	7.31674
Q8NE01	Q8NE01	CNNM3_HUMAN	CNNM3	86.4053	87.395	85.5928	94.0611	101.261	99.4273	44.6337	46.6261	41.9266	51.5358	58.8951	58.4732	77.1807	81.0027	88.1057
Q6P4Q7	Q6P4Q7	CNNM4_HUMAN	CNNM4	26.6819	25.828	31.3458	37.5487	36.827	40.7322	46.4191	47.7083	46.8559	62.7521	52.8766	50.2222	30.0275	31.3341	34.3223
A5YKK6	A5YKK6	CNOT1_HUMAN	CNOT1	280.346	289.389	282.371	280.692	282.321	284.272	499.131	473.921	453.891	286.888	281.433	284.586	292.992	400.477	287.188
Q9H9A5	Q9H9A5	CNO10_HUMAN	CNOT10	91.2652	90.3281	88.6404	86.971	86.7624	84.8939	172.929	138.698	153.668	107.373	105.236	103.363	102.957	99.4113	89.8222
Q9UKZ1	Q9UKZ1	CNO11_HUMAN	CNOT11	71.1113	78.1263	69.7061	68.0399	76.0729	73.0264	114.031	92.9858	99.7718	72.675	85.7452	71.7242	73.8465	86.1633	86.9703
Q9NZN8	Q9NZN8	CNOT2_HUMAN	CNOT2	123.902	132.552	113.291	138.232	130.704	129.375	242.314	177.872	218.423	137.07	133.252	126.516	124.019	173.059	133.509
O75175	O75175	CNOT3_HUMAN	CNOT3	232.419	232.703	233.065	234.767	216.477	220.046	263.521	235.572	311.967	170.551	195.013	173.901	203.3	223.487	222.673
O95628	O95628	CNOT4_HUMAN	CNOT4		31.4571	18.419	33.8808	47.4577	34.5692	59.2043	58.4004	64.6738	61.3037	43.6159	36.6316	53.1909	60.5574	54.4999
Q9ULM6	Q9ULM6	CNOT6_HUMAN	CNOT6	77.8569	77.8991	93.4565	102.74	90.7702	71.2084		98.5039	97.0897		61.4345	73.0199	58.7982	66.8814	53.498
Q96LI5	Q9ULM6;Q96LI5	CNO6L_HUMAN	CNOT6L	59.3493	63.6894	55.087	56.556	63.1057	64.6304	86.0173	67.0526	68.1788	33.1425	34.2166	31.0058	39.9247	60.2013	55.8756
Q9UIV1	Q9UIV1	CNOT7_HUMAN	CNOT7	97.1142	89.0532	92.5191	102.323	87.4261	91.0209	213.218	201.579	237.834	134.086	118.572	120.563	88.8719	99.4781	89.8159
Q9UFF9	Q9UFF9	CNOT8_HUMAN	CNOT8	76.938	97.9377	76.3945	86.4746	106.535	89.332	59.8753	50.6598	38.7344	55.4267	47.2497	55.2179	68.0428	79.8228	73.3034
Q92600	Q92600	CNOT9_HUMAN	CNOT9	183.755	158.893	187.452	187.815	187.702	180.355	276.369	253.596	273.598	162.142	167.824	179.372	169.558	215.993	176.906
P09543	P09543	CN37_HUMAN	CNP	297.045	286.804	301.338	282.486	298.385	305.279	414.068	420.027	443.244	538.696	519.462	501.127	514.973	451.622	484.475
Q9Y2B0	Q9Y2B0	CNPY2_HUMAN	CNPY2	827.827	836.352	851.234	675.345	690.456	698.381	1291.83	1357.53	1572.69	1358.98	1370.39	1305.87	1037.37	819.763	972.825
Q9BT09	Q9BT09	CNPY3_HUMAN	CNPY3	185.58	195.355	224.314	218.491	216.06	193.072	317.698	330.996	330.553	206.346	193.251	168.172	300.586	199.871	211.979
Q8N129	Q8N129	CNPY4_HUMAN	CNPY4	54.1843		111.398		39.1794	107.808	87.6466	115.776	74.8776		58.9854		165.965	145.3	154.348
Q96F85	Q96F85	CNRP1_HUMAN	CNRIP1	149.894	146.209	167.862	132.727	125.359	135.047	41.258	56.1805	84.085	97.6401	93.4155	95.9294	87.4957	58.3405	63.5084
Q6PJW8	Q6PJW8	CNST_HUMAN	CNST	33.235					47.212	52.7068	47.2334	51.3806	38.8936			92.7767	50.9932	105.892
P78357	P78357	CNTP1_HUMAN	CNTNAP1							17.9636						122.145	93.4697	115.079
Q96NU0;Q9BZ76	Q96NU0;A0A1B0GTE1;Q9BZ76	CNT3B_HUMAN;CNTP3_HUMAN	CNTNAP3;CNTNAP3B	19.9157	20.4394	32.0264										53.935	54.6199	51.6897
Q9GZY4	Q9GZY4	COA1_HUMAN	COA1	55.2357	50.7512	63.1062	36.5514	39.0186	48.1022	50.7986	63.8515	55.0535	57.9993	58.2549	57.8452	46.9214	40.8574	40.5447
Q9Y2R0	Q9Y2R0	COA3_HUMAN	COA3	157.089		182.839	202.881	225.367	227.351	517.486	483.47	506.624	346.949	385.389	331.017	121.617	103.267	140.679
Q5JTJ3	Q5JTJ3	COA6_HUMAN	COA6	221.28	127.787	220.072	164.091	171.19	159.637	286.406	312.716	351.889	307.409	321.801	318.593	124.729	99.808	82.6521
Q96BR5	Q96BR5	COA7_HUMAN	COA7	273.389	294.969	293.324	276.69	277.074	298.24	369.241	352.923	346.402	628.004	656.257	624.4	220.406	157.043	233.385
Q13057	Q13057	COASY_HUMAN	COASY	1094.95	1141.16	1126.51	904.869	974.409	970.439	429.769	419.655	451.718	592.644	595.209	558.652	248.693	255.023	288.873
O75128	O75128	COBL_HUMAN	COBL		44.5426		38.3272	36.9839	34.1028	34.0555		18.8581	41.782	18.1716	28.863	24.6965
Q53SF7	Q53SF7	COBL1_HUMAN	COBLL1	360.209	391.761	376.256	401.967	432.917	430.943	112.913	110.848	103.807	346.121	339.947	326.323	102.426	86.0387	102.994
Q8WTW3	Q8WTW3	COG1_HUMAN	COG1	141.296	141.836	141.983	138.549	142.386	143.435	161.327	133.223	149.5	227.475	226.84	211.403	164.899	196.131	175.459
Q14746	Q14746	COG2_HUMAN	COG2	149.786	154.969	175.952	157.279	152.961	142.989	162.09	174.187	158.529	253.701	271.647	275.299	158.237	181.845	157.812
Q96JB2	Q96JB2	COG3_HUMAN	COG3	105.284	106.971	103.184	106.835	106.561	109.276	103.367	107.081	101.578	173.174	176.242	165.752	99.4153	115.525	100.143
Q9H9E3	Q9H9E3	COG4_HUMAN	COG4	201.648	206.688	196.489	217.557	215.128	202.086	210.856	210.961	194.351	298.645	297.362	272.37	189.446	211.018	204.73
Q9UP83	Q9UP83	COG5_HUMAN	COG5	274.904	260.92	266.897	277.291	295.721	300.894	339.855	301.235	309.107	392.594	389.936	379.991	319.765	397.693	316.265
Q9Y2V7	Q9Y2V7	COG6_HUMAN	COG6	139.509	134.87	128.811	131.992	136.948	127.167	184.845	181.982	163.194	211.056	208.214	196.223	163.416	190.041	149.151
P83436	P83436	COG7_HUMAN	COG7	95.7012	97.1321	88.1469	117.354	104.68	96.3209	110.616	122.315	108.046	149.841	145.507	154.833	121.984	143.049	111.079
Q96MW5	Q96MW5	COG8_HUMAN	COG8	177.976	158.465	180.774	195.53	172.568	186.008	189.916	193.247	172.416	250.591	241.684	253.307	182.916	201.791	191.937
P38432	P38432	COIL_HUMAN	COIL	207.083	188.177	207.107	209.848	236.219	233.976	269.076	271.279	249.584	221.638	219.33	217.795	191.016	279.162	224.066
Q99715	Q99715	COCA1_HUMAN	COL12A1	32.2335	35.9885	38.0862	47.335	61.0339	51.1061		16.7877		44.3751	56.6168		48.1324	37.1626	49.7928
Q5TAT6	Q5TAT6	CODA1_HUMAN	COL13A1													59.0002	73.2019	59.3218
Q9UMD9	Q9UMD9	COHA1_HUMAN	COL17A1	426.665	417.815	433.237	372.056	383.785	374.066					115.425			26.9916
P39060	P39060	COIA1_HUMAN	COL18A1		13.5657											55.0844	54.6155	46.1298
P08572	P08572	CO4A2_HUMAN	COL4A2		20.7707	20.173	23.4488	32.3488	29.1737
P12109	P12109	CO6A1_HUMAN	COL6A1	26.1574				21.5534	15.2999	32.6053	27.2754	28.3798	67.487	68.7157	73.4244	1395.43	1206.57	1464.93
P12110	P12110	CO6A2_HUMAN	COL6A2	177.885		45.9425	87.7961				75.7301		15.9645			402.465	334.951	401.186
Q02388	Q02388	CO7A1_HUMAN	COL7A1	135.561	129.163	119.08	100.184	101.479	101.651		72.4502				86.0353
Q5KU26	Q5KU26	COL12_HUMAN	COLEC12							67.0933	61.3688	64.5815	14.052		32.4866
Q8NBJ5	Q8NBJ5	GT251_HUMAN	COLGALT1	286.396	297.48	295.313	443.859	440.246	423.046	269.401	267.864	299.276	422.436	446.064	401.989	410.48	331.583	385.397
Q8N668	Q8N668	COMD1_HUMAN	COMMD1	96.8959	80.1297	80.047	84.9713	93.4111	113.878	48.9618	64.3412	42.0235	52.2538	33.2837	51.2434	61.1102	49.902	85.9967
Q9Y6G5	Q9Y6G5	COMDA_HUMAN	COMMD10	128.612	93.1374	153.592	145.371	149.067	134.739	77.2273	86.8101	90.1695	132.048	125.902	151.466	183.783	135.924	148.278
Q86X83	Q86X83	COMD2_HUMAN	COMMD2	262.191	293.68	261.435	359.747	340.923	363.782	254.957	291.644	251.32	264.278	243.933	238.528	238.461	234.658	260.104
Q9UBI1	Q9UBI1	COMD3_HUMAN	COMMD3	125.283	136.156	125.037	166.819	172.913	174.084	126.149	119.572	129.603	110.338	96.3654	108.944	98.9599	104.713	112.449
Q9H0A8	Q9H0A8	COMD4_HUMAN	COMMD4	122.205	127.287	127.236	169.12	166.277	171.817	79.436	87.3437	101.757	102.3	116.099	98.3896	111.443	94.1166	119.115
Q9GZQ3	Q9GZQ3	COMD5_HUMAN	COMMD5	29.0199	21.3368	28.2748	30.0019	44.9863	36.3689			29.755	36.68	32.4807	35.9331	36.1276	48.3459	38.0661
Q86VX2	Q86VX2	COMD7_HUMAN	COMMD7	67.0931	71.5914	77.2809	78.9429	85.3714	88.6425	67.9559	68.1225	59.0554	74.4826	71.8014	86.3807	110.838	100.687	108.475
Q9NX08	Q9NX08	COMD8_HUMAN	COMMD8	21.1613	23.8976	24.0433	14.5516	26.3602	23.3248	22.1144	21.9494	14.3649	14.8642	14.1453	23.1486	8.7635	19.2578	17.9231
Q9P000	Q9P000	COMD9_HUMAN	COMMD9	83.7472	81.6291	82.808	115.292	123.051	118.263	84.927	82.3586	90.3602	104.96	115.628	112.525	140.119	156.327	144.955
P21964	P21964	COMT_HUMAN	COMT	732.946	736.644	769.013	704.403	571.792	601.172	1994.01	2399.38	2267.42	3161.86	2980.27	2975.23	648.202	510.949	639.336
Q86VU5	Q86VU5	CMTD1_HUMAN	COMTD1	570.781	647.096	611.973	568.366	618.368	622.915	546.131	459.019	501.142	500.551	447.496	533.453	274.247	253.61	293.278
P53621	P53621	COPA_HUMAN	COPA	1787.05	1755.96	1735.99	1660.46	1621.37	1668.57	2016.99	2012.62	1907.36	1841.64	1785.06	1785	2283.21	2796.74	2366.46
P53618	P53618	COPB_HUMAN	COPB1	1564.04	1587.42	1590.61	1507.83	1496.38	1519.62	1692.95	1585.75	1589.93	1781.4	1732.23	1711.12	2097.63	2424.13	1989.3
P35606	P35606	COPB2_HUMAN	COPB2	1439.55	1512.63	1448.76	1436.46	1430.61	1514.21	1571	1505.79	1716.5	1594.9	1593.07	1537.12	2075.33	1714.02	1988.52
O14579	O14579	COPE_HUMAN	COPE	460.794	478.809	489.996	469.817	462.315	471.309	503.569	515.558	535.418	497.022	498	498.372	626.082	651.644	657.514
Q9Y678	Q9Y678	COPG1_HUMAN	COPG1	1077.29	1091.45	1094.95	1024.57	994.23	996.486	1186.07	1217.11	1129.56	1056.67	1029.61	948.202	1389.36	1598.7	1448.9
Q9UBF2	Q9UBF2	COPG2_HUMAN	COPG2	134.618	137.721	139.354	152.115	134.234	134.683	156.145	149.448	142.635	396.075	379.073	383.032	208.607	229.409	247.604
P61201	P61201	CSN2_HUMAN	COPS2	515.21	519.331	500.912	443.33	486.502	468.287	527.005	507.939	536.478	588.612	593.564	606.669	472.272	423.564	475.459
Q9UNS2	Q9UNS2	CSN3_HUMAN	COPS3	241.403	242.294	242.438	232.867	238.242	226.453	238.509	195.236	265.58	294.185	280.305	265.379	193.559	216.527	206.77
Q9BT78	Q9BT78	CSN4_HUMAN	COPS4	511.802	494.448	499.455	523.163	504.179	491.711	591.587	613.32	611.31	661.373	671.356	670.398	532.404	490.713	531.445
Q92905	Q92905	CSN5_HUMAN	COPS5	674.32	676.19	698.065	648.588	644.487	624.127	840.637	773.218	889.498	933.011	923.708	882.726	767.036	666.3	707.566
Q7L5N1	Q7L5N1	CSN6_HUMAN	COPS6	824.739	821.14	856.507	825.375	763.583	796.331	936.219	952.504	986.084	1077.98	1113.08	1072.22	876.541	818.061	872.264
Q9UBW8	Q9UBW8	CSN7A_HUMAN	COPS7A	247.199	219.297	247.343	230.161	212.249	201.724	260.238	272.712	263.347	382.459	394.733	428.631	238.809	193.064	211.724
Q9H9Q2	Q9H9Q2	CSN7B_HUMAN	COPS7B	141.068	130.692	126.901	129.933	146.427	108.557	242.116	234.328	246.687	174.824	169.698	163.49	230.199	230.004	247.774
Q99627	Q99627	CSN8_HUMAN	COPS8	535.075	493.252	515.862	546.42	562.092	512.043	622.851	662.04	625.121	689.776	698.722	651.001	531.056	482.49	556.88
P61923	P61923	COPZ1_HUMAN	COPZ1	839.275	856.577	881.254	892.433	877.622	821.271	723.212	785.322	712.374	976.345	939.518	1126.96	821.259	932.347	995.087
Q9H8M1	Q9H8M1	CQ10B_HUMAN	COQ10B	25.4952	21.2864	11.021	43.1283	21.3628	17.7721	82.4347	87.753	92.2709	53.7621	57.3395	52.5422	40.8957	43.0255	34.3479
Q9NZJ6	Q9NZJ6	COQ3_HUMAN	COQ3	196.725	203.964	183.53	164.555	187.943	167.782	171.441	169.659	157.219	56.7735	46.3639	39.2125	55.1128	42.8153	49.4793
Q9Y3A0	Q9Y3A0	COQ4_HUMAN	COQ4	39.8124	55.6096	87.8867	51.7685		39.0844	77.8665	75.1013	80.5471	28.4934	39.8367	30.2058
Q5HYK3	Q5HYK3	COQ5_HUMAN	COQ5	1003.16	964.014	1003.29	725.878	730.213	747.237	596.93	682.48	674.52	279.735	275.925	228.026	269.058	311.634	272.638
Q9Y2Z9	Q9Y2Z9	COQ6_HUMAN	COQ6	676.067	736.163	674.403	574.264	577.045	600.874	546.38	500.381	588.178	170.544	180.71	179.963	143.807	158.68	186.89
Q99807	Q99807	COQ7_HUMAN	COQ7	308.018	262.541	312.829	307.72	287.844	298.689	184.456	159.428	192.79	46.2973	52.4896	58.8728	35.2971	47.181	48.0602
Q8NI60	Q8NI60	COQ8A_HUMAN	COQ8A	906.444	913.051	916.884	636.941	663.814	590.82	1049.09	1060.62	1062.47	860.465	847.454	836.591	327.648	404.77	307.087
Q96D53	Q96D53	COQ8B_HUMAN	COQ8B	191.241	187.531	188.309	137.567	134.81	138.449	88.1389	77.1296	85.6671	46.7373	48.6163	64.7799	22.3249	44.9631	35.6153
O75208	O75208	COQ9_HUMAN	COQ9	458.844	484.132	490.266	409.871	369.268	378.539	177.024	161.591	195.881	216.59	227.605	228.205	83.475	75.5436	86.9266
P31146	P31146	COR1A_HUMAN	CORO1A	3.81056	8.30749	6.11953	5.40713		5.29768	18.1838	18.0018	18.3223	3.97162	4.22601	7.33777	33.8269	29.0376	29.0133
Q9BR76	Q9BR76	COR1B_HUMAN	CORO1B	701.678	746.794	708.776	1169.4	1047.08	1109.34	1763.51	1650.34	1782.34	1310.43	1309.79	1184.26	2541.75	2111.18	2515.68
Q9ULV4	Q9ULV4	COR1C_HUMAN	CORO1C	848.28	903.785	890.684	942.841	886.624	946.233	418.568	423.191	431.758	155.966	147.766	175.257	1512.96	1340	1602.82
Q92828	Q92828	COR2A_HUMAN	CORO2A	74.8515	82.6086	72.9426	64.4185	68.6769	65.5337	32.9875			64.2948	64.27	60.0201	33.0359	38.4651	38.0198
P57737	P57737	CORO7_HUMAN	CORO7	148.732	144.486	141.853	178.958	171.248	183.348	116.66	108.886	115.37	58.2735	62.8752	68.9162	60.3981	52.3502	55.992
Q14019	Q14019	COTL1_HUMAN	COTL1	1742.2	1715.37	1851.75	1772.95	1674.59	1589.68	158.825	164.837	159.767	528.877	537.173	496.176	3225.5	2528.88	3282.33
Q96I36	Q96I36	COX14_HUMAN	COX14	58.8882		64.7877	68.3359			105.186	97.5359	81.963	69.2716	48.7917	78.6143	36.1304
Q7KZN9	Q7KZN9	COX15_HUMAN	COX15	270.793	278.535	265.517	222.28	210.936	213.653	186.704	178.58	204.745	132.2	134.245	114.748	114.402	83.1132	117.281
Q9P0S2	Q9P0S2	COX16_HUMAN	COX16	45.361	57.3286	68.7158	64.7202	64.6446	67.9363	92.0222	93.935	110.688	130.072	132.876	146.99	266.372	258.044	327.951
Q14061	Q14061	COX17_HUMAN	COX17	28.0922	25.9032	24.9516	24.4584	29.3183	19.0704	38.6701	42.5792	45.0374	73.7082	72.5756	71.8689	39.3176	43.8611	25.8076
Q8N8Q8	Q8N8Q8	COX18_HUMAN	COX18	29.1392	25.8854	37.278	17.8824		23.6257	103.964	95.4364	98.0628	88.6466	99.7731	81.7559	52.8867	47.528	62.6536
Q49B96	Q49B96	COX19_HUMAN	COX19	105.942	75.4936	93.2222	120.211	126.771	105.119	45.7212	80.3009	68.1567	129.126	89.6366	123.566	72.582	134.998	104.63
Q5RI15	Q5RI15	COX20_HUMAN	COX20	231.674	230.364	233.925	262.657	288.092	277.784	624.591	557.203	565.572	333.924	341.488	287.204	436.412	363.374	445.138
P13073	P13073	COX41_HUMAN	COX4I1	3448.63	3480.62	3450.71	3567.32	3619.82	3724.29	3749.41	3892.06	3977.21	4577.73	4407.26	4369.11	2547.44	1930.65	2528.03
P20674	P20674	COX5A_HUMAN	COX5A	1113.11	2311.26	1104.91	1153.53	1644.82	1109.61	1163.3	1417.36	1270.39	1313.62	1269.33	2222.2	609.055	769.428	742.372
P10606	P10606	COX5B_HUMAN	COX5B	2910.7	1913.01	2614.77	2926.33	2807.49	2995.28	3095.69	2524.7	3029.26	3620.1	3314.24	3569.35	1889.9	1786.86	2194.45
P14854	P14854	CX6B1_HUMAN	COX6B1	401.589	381.482	360.324	381.389	399.487	363.715	278.782	287.772	338.338	637.862	420.854	477.24	288.345	272.224	293.526
P09669	P09669	COX6C_HUMAN	COX6C	1888.47	593.448	1952.13	2166.7	1977.69	2061.7	1609.48	1494.72	1683.91	2397.12	2390.42	2320.42	1212.15	942.721	1351.48
P14406	P14406	CX7A2_HUMAN	COX7A2	1083.02	545.091	1258.2	1081.6	1361.47	987.598	391.414	491.412	365.139	714.306	674.07	761.821	421.75	444.349	424.555
O14548	O14548	COX7R_HUMAN	COX7A2L	265.758	222.158	258.869	327.915	323.539	319.412	81.4486	98.2188	93.7964	187.977	158.175	158.436	228.334	213.705	226.925
P24311	P24311	COX7B_HUMAN	COX7B	59.9026	61.4287	60.8221	50.8452	72.0485	66.7521	46.4742	60.4741	45.2136	61.646	42.5188			41.6742	39.2613
P15954	P15954	COX7C_HUMAN	COX7C	315.059	247.553	342.494	387.961	403.409	425.302	309.066	298.9	259.569	483.824	502.213	541.7	259.076	180	224.34
O75976	O75976	CBPD_HUMAN	CPD	100.09	89.45	92.6052	120.874	120.34	123.769	163.321	167.874	171.23	214.146	234.125	209.744	145.873	133.15	140.398
P16870	P16870	CBPE_HUMAN	CPE	13.0713						41.702	38.8687	38.856	22.8186		23.9857		16.1825	13.7338
Q8NE35	Q8NE35	CPEB3_HUMAN	CPEB3	13.9089	19.2413	9.64826	21.8958	25.3776	23.8747				21.0741	27.6922	22.0498
Q17RY0	Q7Z5Q1;Q17RY0;Q8NE35	CPEB4_HUMAN	CPEB4	26.1628		36.3402	47.2053	28.2517	49.7084	20.8896			38.9319	40.8304	38.463	62.045	60.7774	74.8554
Q99829	Q99829	CPNE1_HUMAN	CPNE1	1540.68	1535.07	1549.8	1327.04	1332.59	1336.52	341.715	308.932	351.163	462.602	450.818	415.133	1308.41	1126.59	1293.2
Q96FN4	Q96FN4	CPNE2_HUMAN	CPNE2	14.822		17.5018	19.7512	15.1119	19.4626		13.6618	21.6688				19.1553	23.5517	24.9758
O75131	O75131	CPNE3_HUMAN	CPNE3	931.179	962.865	909.132	899.846	874.383	841.093	1923.58	1820.11	2048.92	3009.36	2421.13	2582.95	2405.54	1965.74	2276.88
Q9UBL6	Q9UBL6	CPNE7_HUMAN	CPNE7	40.0209				51.3333	62.9084	147.556	139.697	137.833	40.3668	40.2357	46.0419
Q86YQ8	Q9HCH3;Q86YQ8;Q8IYJ1	CPNE8_HUMAN	CPNE8	25.8932	30.4472	32.5516			24.8595
P36551	P36551	HEM6_HUMAN	CPOX	527.739	537.923	541.597	445.196	489.13	468.885	662.465	693.871	723.565	686.164	742.778	680.919	781.065	763.148	755.016
Q9BRF8	Q9BRF8	CPPED_HUMAN	CPPED1	258.436	261.711	260.573	287.138	268.209	262.284	177.812	170.07	196.157	192.846	193.027	178.689	204.239	144.111	169.07
Q9Y646	Q9Y646	CBPQ_HUMAN	CPQ							19.2253		52.2192	50.5247	39.843	50.4872	87.9948	50.1405	92.1216
P31327	P31327	CPSM_HUMAN	CPS1	36.2122	37.3667	39.6833	49.5309	54.1364	45.9018	31.285	32.0654	30.99	40.9876	36.9489	45.0385	48.9384	56.3541	45.4659
Q10570	Q10570	CPSF1_HUMAN	CPSF1	252.31	255.314	251.892	263.964	256.001	252.276	186.156	185.086	196.298	150.165	156.453	160.379	231.477	208.088	234.32
Q9P2I0	Q9P2I0	CPSF2_HUMAN	CPSF2	261.384	257	250.99	259.218	255.234	256.614	214.324	196.682	204.013	201.977	199.711	214.126	200.039	190.92	172.904
Q9UKF6	Q9UKF6	CPSF3_HUMAN	CPSF3	473.968	459.472	484.861	422.017	462.3	466.386	331.891	332.978	344.448	317.368	342.891	339.751	416.445	411.646	435.357
O95639	O95639	CPSF4_HUMAN	CPSF4	77.7912	77.2221	83.5457	66.899	89.5154	74.0207	65.0691	76.7958	72.0109	48.3011	47.9731	43.0555	64.3016	66.1813	63.8237
Q16630	Q16630	CPSF6_HUMAN	CPSF6	667.219	667.714	659.691	648.385	652.328	662.699	712.525	676.984	785.817	724.27	724.149	693.424	513.198	425.284	513.782
Q8N684	Q8N684	CPSF7_HUMAN	CPSF7	383.808	412.428	390.265	418.493	425.772	438.819	483.889	516.279	521.317	660.134	677.967	629.975	427.68	403.546	427.365
P50416	P50416	CPT1A_HUMAN	CPT1A	342.173	343.399	341.397	271.64	275.619	288.201	263.242	246.784	253.949	565.87	552.543	542.301	691.092	732.234	696.449
P23786	P23786	CPT2_HUMAN	CPT2	310.355	326.594	313.703	269.717	289.185	299.879	747.946	725.566	861.302	1149.32	1139.38	1078.56	304.108	246.701	317.615
Q5TA50	Q5TA50	CPTP_HUMAN	CPTP	51.4011	70.4381	50.4682	72.3496	75.0019	73.263	63.0214	68.8854	60.6426	94.0873	108.31	98.4228	180.741	158.785	136.95
Q9H3G5	Q9H3G5	CPVL_HUMAN	CPVL	256.767	264.68	238.212	257.404	236.531	271.627		854.895					404.575	409.508	376.168
P29762	P29762	RABP1_HUMAN	CRABP1							49.9271		51.5966				1859.48	1149.68	1502.67
P29373	P29373	RABP2_HUMAN	CRABP2	28.1657		33.5704	397.204	384.59	404.821	35.8624	47.6441	38.5879				1467.18	993	1254.5
P78560	P78560	CRADD_HUMAN	CRADD	51.7577	47.0407	51.9938	37.5036	48.7703	46.039	82.6319	95.1443	95.6414	81.6961	80.6014	77.8931	43.0919	42.6771	60.1357
P43155	P43155	CACP_HUMAN	CRAT	47.011	45.5933	46.2854	38.291	39.9215	42.963	312.223	348.438	352.376	169.02	164.127	162.947	97.218	47.8636	27.4755
O75575	O75575	RPC9_HUMAN	CRCP	30.6685	19.438	38.8291	41.7956	31.5445	28.2446	48.5963	57.9222	45.6969	56.8093	37.3664	70.9998	45.288	37.2221	29.0396
P16220	P18846;P16220	CREB1_HUMAN	CREB1	425.659	366.455	387.276	447.237	425.074	439.878	284.136	262.847	283.492	385.259	224.977	253.009	263.014	330.616	277.737
Q8TEY5	Q8TEY5	CR3L4_HUMAN	CREB3L4							14.3988	20.2598	21.7085	31.0584	22.2856	13.924		4.42523
O75629	O75629	CREG1_HUMAN	CREG1	43.1223	55.7827	56.4562	143.279	86.1403	86.9606	140.618	216.979	180.551	250.392	254.499	243.442	96.516	66.523	57.0727
Q96HD1	Q96HD1	CREL1_HUMAN	CRELD1	44.8173	48.2697	55.0322	71.8582	45.6245	44.088	542.837	528.825	579.358	218.979	210.924	227.444	283.442	202.358	259.932
Q6UXH1	Q6UXH1	CREL2_HUMAN	CRELD2	57.4733	66.8686	70.208	91.3822	37.7688	51.9994	645.514	621.334	811.587	179.166	169.565	156.834	121.261	107.372	146.639
Q9NZV1	Q9NZV1	CRIM1_HUMAN	CRIM1	64.4367	58.936	65.1989	42.1709	33.6731	36.4399								18.1234	21.8793
P50238	P50238	CRIP1_HUMAN	CRIP1	79.0453	76.0774	88.3386		50.7535		1862.4	1777.54	1964.25				2588.96	1581.15	1933.9
P52943	P52943	CRIP2_HUMAN	CRIP2	677.184	720.659	730.523	677.693	679.005	717.469	111.733	146.438	95.7557	57.8056	65.0523	52.1096	1804.77	1472.8	1706.68
Q9P021	Q9P021	CRIPT_HUMAN	CRIPT	102.532	100.583	87.5405	150.237	160.731	161.495	92.7285	75.2331	108.7	107.838	162.053	159.648	105.267	94.0019	83.6144
P46108	P46108	CRK_HUMAN	CRK	600.789	622.079	605.992	653.929	625.37	634.175	443.862	451.951	498.555	586.675	541.252	504.679	550.68	410.345	551.344
P46109	P46109	CRKL_HUMAN	CRKL	711.939	699.135	708.361	656.785	633.576	649.289	981.894	840.695	940.507	949.318	946.223	864.757	877.326	816.999	904.731
Q8IUI8	Q8IUI8	CRLF3_HUMAN	CRLF3	85.1639	72.2471	79.8887	101.647	89.71	103.129	117.498	110.535	126.684	100.177	93.9281	113.091	28.8755	66.5127	45.5141
Q9BZJ0	Q9BZJ0	CRNL1_HUMAN	CRNKL1	179.814	169.167	160.954	201.164	203.81	209.555	227.079	225.983	206.999	198.76	202.557	201.099	133.913	149.462	138.485
Q5TZA2	Q5TZA2	CROCC_HUMAN	CROCC	109.913	107.493	105.252	85.9992	86.276	82.554	53.3151	38.1081	40.1441	23.7986	35.1021		45.4777	52.3046	47.0365
Q9UKG9	Q9UKG9	OCTC_HUMAN	CROT	157.903	162.147	167.842	209.559	210.351	211.676	274.772	260.569	301.991	230.27	234.042	217.316	166.562	128.225	169.776
O75718	O75718	CRTAP_HUMAN	CRTAP	154.49	133.585	160.385	178.664	174.981	195.874	128.884	144.607	124.709	212.775	217.587	237.391	945.382	812.173	880.25
Q53ET0	Q53ET0	CRTC2_HUMAN	CRTC2	32.744	33.5123	27.1601	36.9375	41.9441	45.3502	54.88	44.0412	47.0696	23.6434	27.8804	25.4498	21.2288	37.8167	37.322
P02489	P02489	CRYAA_HUMAN	CRYAA	22.4682	19.6298	25.1547	22.9547	36.7612	22.6804		4.92071	12.3822
P02511	P02511	CRYAB_HUMAN	CRYAB	1332.28	1384.74	1366.11	1689.17	1722.62	1758.03	228.46		1886.16	45.4611		1381.82	23.7948	34.5897	34.1633
Q9Y4K1	Q9Y4K1	CRBG1_HUMAN	CRYBG1	378.937	362.82	373.646	331.976	347.17	330.317		72.7351	32.3267	97.7779	38.033	56.5744	109.602	120.787	101.711
Q8N1P7	Q8N1P7	CRBG2_HUMAN	CRYBG2	72.9538	73.6989	67.8682	202.194	199.833	200.396	24.5536	50.3278		75.9364	95.1397	63.9797
Q68DQ2	Q68DQ2	CRBG3_HUMAN	CRYBG3	35.3121	46.0223	40.3287	40.8956	38.9337	42.997	43.4509		39.5835	28.6207	35.2256	35.8471	69.2514	67.3621	76.1136
Q9Y2S2	Q9Y2S2	CRYL1_HUMAN	CRYL1	27.9711	27.1757	27.8852	36.887	32.867	26.1647	95.8831	95.8899	91.3698	326.79	319.854	288.885	248.672	207.755	263.19
Q14894	Q14894	CRYM_HUMAN	CRYM							70.8503	70.1448	72.0615		18.3681	20.2782
Q08257	Q08257	QOR_HUMAN	CRYZ	118.264	136.056	121.316	102.905	104.4	104.288	306.232	281.38	315.048	411.113	404.536	410.182	873.009	633.051	820.707
O95825	O95825	QORL1_HUMAN	CRYZL1	78.3038	74.3232	73.6107	78.4241	62.6714	62.2395	64.7337	71.2523	76.2156	106.339	98.1214	102.887	122.173	109.157	111.762
O75390	O75390	CISY_HUMAN	CS	7031.65	7153.47	7260.68	6711.93	6788.92	6574.67	10614.6	10535.5	11341.1	10920	11212.9	11280.6	4785.05	3989.99	4728.74
Q9Y600	Q9Y600	CSAD_HUMAN	CSAD						13.2499				4.60607		16.8887	29.4254	16.5352	37.4364
O75534	O75534	CSDE1_HUMAN	CSDE1	366.79	351.914	368.415	546.372	529.394	534.157	582.642	621.373	600.04	765.179	765.745	702.349	731.947	698.812	723.932
P55060	P55060	XPO2_HUMAN	CSE1L	4329.77	4335.77	4298.37	3300.02	3390.62	3456.56	3165.97	3066.32	2911.92	3899.06	3796.93	3827.75	3151.46	3562.99	3274.93
P41240	P41240	CSK_HUMAN	CSK	178.688	182.281	165.373	183.137	167.735	185.518	263.092	254.139	279.748	259.644	273.036	272.615	290.379	238.686	290.337
P48729	P48729;Q8N752	KC1A_HUMAN	CSNK1A1	925.19	944.203	955.086	928.216	930.449	929.719	402.882	384.941	406.204	309.865	317.436	312.774	411.788	409.658	436.215
P48730	P49674;P48730	KC1D_HUMAN	CSNK1D	224.565	252.795	253.438	248.553	261.124	246.802	193.716	230.467	243.012	199.231	211.47	191.706	194.569	177.553	205.956
Q9Y6M4	P78368;Q9Y6M4;Q9HCP0	KC1G3_HUMAN	CSNK1G3	102.618	104.355	95.911	87.6082	92.7361	88.7613	117.32	122.01	121.302	107.901	102.333	102.154	93.697	85.0601	87.7341
P68400	Q8NEV1;P68400	CSK21_HUMAN	CSNK2A1	614.835	643.987	611.556	782.233	740.936	711.994	960.076	1033.64	1157.73	943.951	995.41	917.151	755.809	625.634	735.986
P19784	P19784	CSK22_HUMAN	CSNK2A2	294.93	319.009	288.138	332.91	343.479	362.131	249.967	243.629	241.93	249.572	237.769	233.009	210.96	208.508	201.025
P67870	P67870	CSK2B_HUMAN	CSNK2B	1039.63	1094.74	1093.3	1178.37	1154.38	1089.67	1376.68	1053.54	1294.37	1238.15	1238.11	1132.12	987.261	924.713	1059.16
P21291	P21291	CSRP1_HUMAN	CSRP1	551.897	504.919	488.131	454.098	555.085	552.069	231.875	247.717	259.283	450.707	411.542	406.139	419.95	347.555	357.373
Q16527	Q16527	CSRP2_HUMAN	CSRP2	44.7702	46.181	41.058	46.5287	54.656	56.0083	104.41	123.231	121.628	52.5994			100.872	91.8462	80.1305
P01034	P01034	CYTC_HUMAN	CST3	97.4348	98.7099	92.0564	81.0592	68.4551	73.3909	239.011	231.673	285.07	110.689	113.716	134.374	319.058	268.878	316.503
Q15828	Q15828	CYTM_HUMAN	CST6				8.29961	19.179	13.3682
P01040	P01040	CYTA_HUMAN	CSTA	512.614	477.515	481.573	469.547	601.623	544.405		104.601	93.9573		70.7996	41.7266	97.1213		110.478
P04080	P04080	CYTB_HUMAN	CSTB	2766.51	2656.31	2745.45	2975.63	3043.43	3025.03	2370.6	2195.97	2587.04	3765.68	3725.06	3698.42	13761.8	12188.8	14032.4
Q05048	Q05048	CSTF1_HUMAN	CSTF1	458.841	484.144	465.709	482.592	497.276	532.019	277.048	270.519	287.763	388.811	369.571	331.231	300.228	270.674	286.829
P33240	P33240	CSTF2_HUMAN	CSTF2	609.574	653.304	610.15	697.631	718.01	774.497	392.851	459.369	402.518	502.869	489.676	558.23	309.329	422.974	358.962
Q9H0L4	Q9H0L4;P33240	CSTFT_HUMAN	CSTF2T	273.148	301.762	288.906	298.091	268.775	281.244	179.717	161.283	191.668	212.809	219.969	221.626	247.863	259.692	264.879
Q12996	Q12996	CSTF3_HUMAN	CSTF3	415.338	430.806	416.677	387.274	413.292	394.84	290.499	292.825	313.198	427.952	437.728	453.974	248.006	241.449	220.67
P78358	P78358	CTG1B_HUMAN	CTAG1B							845.526	801.592	762.915
O75638	O75638	CTAG2_HUMAN	CTAG2							347.6	276.906	238.518
Q13363	Q13363	CTBP1_HUMAN	CTBP1	152.07	165.301	158.465	153.966	152.111	150.029	375.256	368.051	395.818	508.833	488.63	461.057	159.146	145.392	159.617
P56545	P56545;Q13363	CTBP2_HUMAN	CTBP2	1525.29	1474.63	1541.23	1457.77	1436.18	1377.17	325.848	357.14	408.194	886.798	843.594	828.402	463.59	482.417	526.258
Q01459	Q01459	DIAC_HUMAN	CTBS				53.3405		55.7836	63.7027	81.1031	82.5981	405.174	425.584	401.926	57.4701	57.7521	47.3413
P49711	P49711;Q8NI51	CTCF_HUMAN	CTCF	28.2865	30.3429	24.4075	26.3604	25.355	23.4762	20.1871	15.1137	15.1471	18.1374	11.8086		14.3107	16.3967	18.9037
O95476	O95476	CNEP1_HUMAN	CTDNEP1	61.4752	56.9006	66.2611	77.9097	66.2146	82.6985	102.965	88.837	70.074	90.526	78.8624	77.5056	103.169	89.2879	73.0001
Q9Y5B0	Q9Y5B0	CTDP1_HUMAN	CTDP1	41.1064	47.9645	54.2051	54.5206	59.0632	62.5368	104.696	116.14	125.317	74.5043	78.0176	77.9922	111.353	108.101	106.748
Q9GZU7	Q9GZU7	CTDS1_HUMAN	CTDSP1	46.9588	38.3787	67.0056	60.1643	69.7907	71.1601	63.5123	69.6254	57.0817	47.6312	48.2834	36.2012	62.0074	58.3317	61.5262
O15194	O15194	CTDSL_HUMAN	CTDSPL	9.86979	9.50981	10.6284		7.35941		41.3598	40.5346	32.3087	13.2079	11.7132	16.4037
Q05D32	Q05D32	CTSL2_HUMAN	CTDSPL2	127.603	145.788	138.885	144.222	142.701	157.299	84.3904	89.9491	83.7548	81.3544	85.4637	81.8699	183.789	158.236	195.91
P32929	P32929	CGL_HUMAN	CTH	67.4206	70.4949	68.8652	47.9726	47.6364	57.1073	42.0234	41.5192	52.9857	320.855	312.677	315.003	164.072	163.026	167.486
Q96CG8	Q96CG8	CTHR1_HUMAN	CTHRC1													300.048	270.491	321.334
O43310	O43310	CTIF_HUMAN	CTIF	48.6087	41.8018	49.6113	45.9726	40.5252	37.4951	20.0238	17.8564	28.6234				28.3225	23.7211	39.5864
P35221	P35221;P26232	CTNA1_HUMAN	CTNNA1	1092.89	1114.67	1123.33	1555.15	1556.19	1546.08	1092.53	1079.73	1137.26	1341.91	1315.89	1259.2		772.859
P26232	P26232	CTNA2_HUMAN	CTNNA2	108.677	113.31	114.397	154.228	181.599	185.628	125.043	109.462	100.247	145.411	165.859
Q9UBT7	Q9UBT7	CTNL1_HUMAN	CTNNAL1	62.1666	56.742	57.0848	63.755	43.9826	41.3764	41.3723	43.1512	34.0306	33.0997	32.6645	44.0138	65.7438	61.3092	58.1886
P35222	P35222	CTNB1_HUMAN	CTNNB1	843.963	885.238	839.133	599.501	561.357	603.025	2087.05	2023.39	2216.93	2552.17	2608.13	2572.36	1638.8	1416.58	1580.42
Q8WYA6	Q8WYA6	CTBL1_HUMAN	CTNNBL1	721.074	752.759	751.521	730.098	790.791	784.274	455.315	352.129	440.058	351.299	374.93	412.365	517.157	421.084	488.602
O60716	O60716	CTND1_HUMAN	CTNND1	945.288	936.504	934.237	1629.27	1600.43	1578.94	857.273	855.598	838.871	1087.74	1108.06	1101.81	916.414	985.889	921.756
P17812	Q9NRF8;P17812	PYRG1_HUMAN	CTPS1	625.434	650.815	633.794	545.013	535.083	542.975	766.593	806.953	757.799	521.831	540.952	505.829	727.614	783.281	745.519
Q9NRF8	Q9NRF8	PYRG2_HUMAN	CTPS2	130.077	131.867	128.119	99.2509	94.3089	104.109	211.68	206.515	191.72	382.51	372.035	385.298	268.583	277.23	267.048
Q6PD62	Q6PD62	CTR9_HUMAN	CTR9	185.976	174.313	189.281	208.886	216.883	207.816	238.684	248.349	240.288	228.634	224.674	207.832	110.932	108.14	106.438
P10619	P10619	PPGB_HUMAN	CTSA	111.154	106.464	114.756	270.592	232.008	242.106	196.792	195.307	210.216	165.915	152.409	158.981	348.453	264.332	357.92
P07858	P07858	CATB_HUMAN	CTSB	444.902	391.592	434.771	553.271	630.067	617.636	243.083	202.931	282.892	749.819	705.767	743.997	477.334	427.501	476.69
P53634	P53634	CATC_HUMAN	CTSC	830.9	899.732	879.292	783.182	714.529	814.603	45.125	109.485	61.0773			19.0871	1978.55	1435.83	2144.8
P07339	P07339	CATD_HUMAN	CTSD	1835.47	1799.1	1805.54	2781.02	2863.99	2930.07	1720.93	1751.79	1999.26	4099.19	3979.38	4098.64	2031.29	1491.18	1909.01
Q9UBX1	Q9UBX1	CATF_HUMAN	CTSF	57.8686	49.6385	54.1742	62.3008	59.2138	65.3607	115.195	94.2002	96.8646	109.137	108.152	106.134	95.6832	77.8115	88.6215
P09668	P09668	CATH_HUMAN	CTSH	108.311	96.0572	101.012	195.335	186.859	194.652	143.824	136.366	147.845	717.963	798.892	723.18	173.006	145.391	209.396
P07711	P07711	CATL1_HUMAN	CTSL	178.721	187.018	182.869	182.878	194.099	163.724	195.611	159.71	181.261	228.32	239.985	217.708	155.672	143.632	169.149
Q9UBR2	Q9UBR2	CATZ_HUMAN	CTSZ	98.4682	93.8261	107.115	109.052	110.613	113.112	358.175	368.904	397.195	602.108	588.773	580.101	613.94	463.393	622.693
Q14247	Q14247	SRC8_HUMAN	CTTN	883.598	938.664	901.47	1178.83	1208.6	1191.17	982.636	1038.55	1030.63	838.445	795.457	747.847	1106.99	1130.57	1103.53
Q9P2B4	Q9P2B4	CT2NL_HUMAN	CTTNBP2NL	53.8985	43.8431	48.2329	92.6308	95.7912	85.9932	57.2917	56.2687	62.5133	50.5701	43.0148	40.6439	82.6227	91.2467	79.0547
Q7Z7A3	Q7Z7A3	CTU1_HUMAN	CTU1	59.3133	59.1168	55.4587	44.2328	50.403	52.9248	72.3194	56.6547	53.3809	65.1575	66.8825	82.3712	61.5602	86.8783	69.703
Q2VPK5	Q2VPK5	CTU2_HUMAN	CTU2	50.6254	54.649	46.7739	46.9247	47.0512	49.699	52.2122	51.6777	51.1391	45.7289	37.5739	36.127	54.4779	68.6448	62.254
Q9NWM3	Q9NWM3	CUED1_HUMAN	CUEDC1	23.256	10.4842	21.7835	9.52226	9.46686	16.0666		14.7194				2.56996	48.3503	29.9225	30.633
Q9H467	Q9H467	CUED2_HUMAN	CUEDC2	60.9338	65.872	53.7637	61.7025	45.5424	47.7652	86.1866	91.8065	108.752	67.8651	99.8731	73.5653	37.3525	37.0698	72.0272
Q13616	Q13616	CUL1_HUMAN	CUL1	166.145	182.21	188.313	185.808	174.086	183.96	201.8	195.576	186.677	214.069	228.026	223.131	276.493	287.92	274.622
Q13617	Q13617	CUL2_HUMAN	CUL2	380.7	384.099	384.164	401.594	408.971	401.02	289.902	272.125	296.94	361.264	355.05	346.524	1061.24	1057.62	1017.83
Q13618	Q13618	CUL3_HUMAN	CUL3	675.589	666.973	664.737	637.99	629.399	628.559	659.395	618.625	666.234	416.246	422.068	398.004	374.274	358.899	384.199
Q13619	Q13619	CUL4A_HUMAN	CUL4A	204.583	193.237	187.968	161.57	169.557	164.986	228.813	228.806	227.565	349.479	357.625	318.012	103.336	116.881	93.0833
Q13620	Q13620	CUL4B_HUMAN	CUL4B	309.83	295.277	307.842	296.358	297.382	281.423	350.583	354.713	353.638	724.153	750.334	697.28	377.975	401.19	374.849
Q93034	Q93034	CUL5_HUMAN	CUL5	284.786	292.184	285.212	272.959	256.799	254.338	445.629	430.463	459.28	538.918	545.025	532.421	481.598	465.058	419.827
Q14999	Q14999	CUL7_HUMAN	CUL7	57.2447	55.9591	50.6107	37.2719	32.6389	38.4802	48.7446	45.5701	43.909		8.37907		117.149	142.632	98.5339
Q96C57	Q96C57	CSTOS_HUMAN	CUSTOS	210.127	197.677	197.455	179.081	175.366	176.717	115.934	127.169	121.029	120.832	120.951	97.5978	172.073	168.668	173.03
O60888	O60888	CUTA_HUMAN	CUTA	301.179	688.715	288.101	247.172	399.378	325.576	327.644	355.725	500.1	263.435	332.492	371.336	273.368	371.505	320.791
Q9NTM9	Q9NTM9	CUTC_HUMAN	CUTC	937.119	970.429	926.427	771.552	681.27	702.053	233.418	150.052	264.1	125.698	121.939	147.802	125.976	76.2874	101.145
P39880	O14529;P39880	CUX1_HUMAN	CUX1	99.9578	95.3815	106.947	113.878	122.723	119.968	105.26	109.708	112.305	105.695	109.594	117.972	153.602	137.291	138.635
Q9P013	Q9P013	CWC15_HUMAN	CWC15	336.659	316.893	335.243	385.121	367.979	363.838	284.881	215.295	277.687	227.398	231.376	241.028	252.507	235.269	236.706
Q9HCG8	Q9HCG8	CWC22_HUMAN	CWC22	163.48	186.563	159.868	135.53	142.45	139.821	116.501	115.031	127.582	94.9847	102.927	111.135	89.0419	84.2627	103.033
Q9NXE8	Q9NXE8	CWC25_HUMAN	CWC25	221.776	293.626	269.845	277.903	267.704	267.603	198.172		202.316					110.227	73.066
Q6UX04	Q6UX04	CWC27_HUMAN	CWC27	209.534	209.088	210.273	170.526	202.451	186.354	148.967	131.29	159.114	85.3047	80.2416	72.7959	84.5179	51.0538	90.5091
Q69YN2	Q69YN2	C19L1_HUMAN	CWF19L1	329.332	346.133	334.402	350.204	342.836	340.426	159.256	169.369	169.83	170.411	178.284	187.843	127.507	124.685	135.293
Q2TBE0	Q2TBE0	C19L2_HUMAN	CWF19L2	206.587	195.62	181.256	192.042	205.781	220.15	230.93	290.387	263.106	257.868	318.949	238.426	165.862	157.084	196.785
P78310	P78310	CXAR_HUMAN	CXADR	105.107	130.552	120.705	130.269	148.224	144.548	79.7296	65.7759	80.6668	52.7829	62.3273	54.5214
Q8TB03	Q8TB03	CX038_HUMAN	CXorf38	93.8419	95.9695	101.72	106.424	104.326	109.016	124.015	110.807	118.251	91.1557	84.2836	88.8649	119.505	115.735	124.01
Q9P0U4	Q9P0U4	CXXC1_HUMAN	CXXC1	51.7889	39.3486	53.0831	45.8497	46.7521	53.8807	55.9865	53.9441	62.5102	58.1278	53.0559	47.3652	48.985	51.3456	50.2152
P49447	P49447	CY561_HUMAN	CYB561	83.4106	83.7698	84.5351	66.7554	58.5838	62.376	91.3264	83.9609	88.7274	342.174	305.891	353.062	118.447	108.334	114.903
O14569	O14569	C56D2_HUMAN	CYB561D2	41.1213	46.6258	33.2989	27.6746	45.7122	47.5308	106.985	96.5704	100.256	95.8204	109.772	110.912	126.604	89.6917	121.618
P00167	P00167	CYB5_HUMAN	CYB5A	253.538	278.238	246.812	241.423	285.767	245.765	622.63	769.989	785.245	2489.68	2568.96	2930.01	639.288	609.962	719.209
O43169	O43169	CYB5B_HUMAN	CYB5B	714.627	820.26	778.747	880.326	840.081	772.91	654.523	682.848	732.241	815.582	782.082	791.39	532.756	402.353	475.285
Q9UHQ9	Q9UHQ9	NB5R1_HUMAN	CYB5R1	1455.35	1407.42	1371.89	1720.28	1669.51	1718.9	945.052	874.032	968.203	1175.15	1182.03	1107	996.92	831.34	1031.98
Q6BCY4	Q6BCY4	NB5R2_HUMAN	CYB5R2	66.7693	66.7052	63.0833	57.2537	63.0804	56.1851	13.3008	18.7345	23.451	27.1149	28.9348	27.8664
P00387	P00387	NB5R3_HUMAN	CYB5R3	1108.64	1130.8	1108.73	968.938	1019.97	1008.06	1018.72	907.528	1160.25	883.284	902.042	900.983	2803.33	2288.19	2424.33
Q7L1T6	Q7L1T6	NB5R4_HUMAN	CYB5R4	96.5008	145.794	84.2655	225.071	225.606	154.615	94.4456	73.4956		52.4806	81.5139		135.328	71.3322
Q9BQA9	Q9BQA9	CYBC1_HUMAN	CYBC1	403.277	387.625	214.885	263.804	389.436	396.138	397.885	465.248	442.418	541.755	540.514	467.857	758.519	931.073	773.072
Q53TN4	Q53TN4	CYBR1_HUMAN	CYBRD1	356.711	346.76	359.089	401.905	427.757	392.387							29.3028		20.4378
P08574	P08574	CY1_HUMAN	CYC1	4266.72	4208.35	4322.47	3461.65	3634.07	3482.01	3316.68	3226.13	3887.62	2593.16	2572.84	2529.05	2567.73	1929.55	2441.23
P99999	P99999	CYC_HUMAN	CYCS	6024.1	5686.35	6083.52	5472.96	4765.81	4917.79	6898.13	6700.16	6926.83	8838.88	9764.49	9004.6	6997.97	6036.47	7246.41
Q7L576	Q7L576	CYFP1_HUMAN	CYFIP1	465.868	468.779	465.45	491.408	509.213	511.62	415.398	389.134	389.081	223.467	221.829	235.24	403.074	530.907	413.977
Q96F07	Q96F07	CYFP2_HUMAN	CYFIP2	98.5767	93.1664	81.4476	84.1084	82.4454	77.8014	66.4532	66.703	56.2816	74.6562	63.7823	57.6502	48.0075	72.3455	50.2428
Q9NQC7	Q9NQC7	CYLD_HUMAN	CYLD			28.7462	45.432	33.8834	29.3055				30.2998	34.8562
Q6UW02	Q6UW02	CP20A_HUMAN	CYP20A1	105.276	110.542	121.1	103.614	103.829	101.925	91.5908	102.195	96.0486	79.7906	64.6243	81.2586	96.2086	83.1603	73.725
Q02318	Q02318	CP27A_HUMAN	CYP27A1	9.2938		47.7255		12.8899			7.91718	32.3054	27.0194			51.8918	67.975	56.8937
Q96SQ9	Q96SQ9	CP2S1_HUMAN	CYP2S1	37.9663	32.579	30.2278	14.9264	20.0677	28.0672		36.2387			32.1984		55.6212	54.9331	54.0528
Q7Z449	Q7Z449	CP2U1_HUMAN	CYP2U1	41.7521	54.9413	29.1834	45.4708	92.9239	73.3918	101.05	107.341	91.1008	92.5471	103.611	88.8362	105.857	128.151	114.921
P78329	P78329	CP4F2_HUMAN	CYP4F2	159.983		175.393	162.21		168.414	53.2664	65.8854	85.4458	110.073	100.886	131.001	50.882	98.5481
Q16850	Q16850	CP51A_HUMAN	CYP51A1	136.81	142.02	126.841	145.699	141.815	146.509	1585.7	1632.11	1717.28	567.347	592.348	571.46	479.74	446.44	489.813
Q9H0Q0	Q9H0Q0	CYRIA_HUMAN	CYRIA	25.7909	29.8376	30.3097			39.6673		47.3073					35.8695		46.245
Q9NUQ9	Q9H0Q0;Q9NUQ9	CYRIB_HUMAN	CYRIB	897.413	866.113	891.934	773.346	879.593	830.009	428.639	383.153	433.073	274.746	246.291	245.182	951.943	1079.83	989.385
Q9H1C7	Q9H1C7	CYTM1_HUMAN	CYSTM1	71.5252	56.0638	64.3215	82.7074	70.2266	80.1897	31.0089	46.1143	52.5924	74.8282	69.4625	55.0202	73.6919	81.0054	93.101
Q99418	Q99418	CYH2_HUMAN	CYTH2	112.297	109.412	105.223	169.063	171.172	190.393	87.6068	58.5444	88.8011	50.7813	44.868	60.9517	113.276	113.617	117.411
O43739	O43739	CYH3_HUMAN	CYTH3	29.7864	27.9683	27.6902	50.1584	47.5616		23.6787	26.2415	19.248				24.5944	26.5084	33.269
Q9NWV4	Q9NWV4	CZIB_HUMAN	CZIB	192.866	173.926	164.76	154.701	145.03	163.829	144.508	153.106	169.062	251.745	291.587	247.645	271.934	222.874	262.661
Q8N465	Q8N465	D2HDH_HUMAN	D2HGDH	55.0951	47.7576	55.3072	46.864	39.8333	39.394	142.602	142.08	159.249	116.478	110.179	106.651	108.636	110.342	109.241
Q9Y4D1	Q9Y4D1	DAAM1_HUMAN	DAAM1	60.2053	63.4826	67.5336	91.4228	90.7372	99.917	59.5564	63.8472	61.001	39.5996	28.8529			41.0233	45.5425
P98082	P98082	DAB2_HUMAN	DAB2				7.63376	5.25773								23.5419	16.9075	23.1468
Q5VWQ8	Q5VWQ8	DAB2P_HUMAN	DAB2IP	74.0997	75.2663	78.8612	151.509	149.424	151.031	52.7642	64.653	7.19541	30.9006			38.559	46.6866	33.7092
P61803	P61803	DAD1_HUMAN	DAD1	447.291	434.437	470.873	438.298	510.594	502.692	784.378	832.992	768.856	558.328	518.656	530.452	691.728	656.889	588.273
Q14118	Q14118	DAG1_HUMAN	DAG1	38.308	53.5448	58.6692	69.0182	63.319	66.9721	92.7265	109.944	103.607	92.5693	79.6385	102.485	136.498	98.6282	157.651
Q8NCG7	Q8NCG7	DGLB_HUMAN	DAGLB	131.814	128.75	131.078	105.826	103.761	110.275	48.1166	43.8949	43.5617	61.489	61.6659	62.5919	123.737	118.86	112.768
P51398	P51398	RT29_HUMAN	DAP3	281.467	297.895	276.018	240.336	247.82	247.616	341.043	354.024	356.05	454.052	436.392	436.463	259.885	267.155	257.281
P53355	P53355	DAPK1_HUMAN	DAPK1	81.1006	70.3962	70.6202	57.1061	70.3531	55.6997	215.792	157.846	108.668	120.124	109.56	89.3278	106.399	26.6064	131.009
Q9UIK4	Q9UIK4	DAPK2_HUMAN	DAPK2	14.0102	16.8653	42.2295	72.3732	72.422	66.6492
O43293	O43293	DAPK3_HUMAN	DAPK3	63.5479	65.1366	72.4711	128.469	123.921	118.841	73.4498	65.0173	71.0876	87.4002	108.497		105.301	118.937	105.337
P14868	P14868	SYDC_HUMAN	DARS1	4150.26	4045.79	4098.01	3435.35	3420.43	3590.19	1678.9	1608.42	1626.52	2004.24	1939.3	2033.51	1921.19	2324.35	1908.32
Q6PI48	Q6PI48	SYDM_HUMAN	DARS2	781.61	800.695	747.559	551.19	575.245	566.123	1227.71	1109.18	1241.35	780.545	789.006	743.954	268.478	235.504	269.572
Q9UER7	Q9UER7	DAXX_HUMAN	DAXX	104.486	89.8155	95.5545	92.8096	78.6274	86.1338	94.8285	79.9333	96.9565	88.4615	92.1373	111.105	68.9486	91.0166	73.0552
Q96EP5	Q96EP5	DAZP1_HUMAN	DAZAP1	294.832	320.627	295.949	306.795	336.486	308.209	361.63	384.392	401.497	337.226	368.501	323.382	163.883	161.678	165.409
P07108	P07108	ACBP_HUMAN	DBI	637.196	1531.97	655.019	821.792	860.133	676.806	277.037	423.653	285.066	895.216	845.598	1241.43	424.907	507.258	438.489
Q16643	Q16643	DREB_HUMAN	DBN1	279.223	283.75	279.836	202.299	202.119	189.576	270.912	302.324	293.164	112.571	94.7676	91.3734	874.299	998.985	978.423
Q9UJU6	Q9UJU6	DBNL_HUMAN	DBNL	276.929	278.304	274.977	307.878	314.366	307.943	390.01	363.179	376.031	218.02	212.7	195.093	369.496	375.224	394.648
Q9UK59	Q9UK59	DBR1_HUMAN	DBR1	308.41	364.278	331.367	319.04	330.285	322.396	413.835	395.053	478.282	467.536	467.764	454.224	163.805	150.301	178.112
P11182	P11182	ODB2_HUMAN	DBT	368.011	372.417	376.699	335.522	368.427	371.973	379.841	312.77	377.133	1095.34	1000.29	1116.15	196.195	191.17	191.553
Q9Y4B6	Q9Y4B6	DCAF1_HUMAN	DCAF1	67.1727	65.9729	68.4519	53.4526	51.036	51.5345	93.1482	89.5124	84.7511	48.1937	39.7183	44.9499	107.928	115.52	90.5921
Q5QP82	Q5QP82	DCA10_HUMAN	DCAF10	30.9981	23.3244	24.4733	20.5838	18.4174	33.7133	39.9364	45.0102	26.6044	28.5442			44.038	41.8667	40.629
Q8TEB1	Q8TEB1	DCA11_HUMAN	DCAF11	110.236	112.888	105.807	85.7438	97.9436	92.2768	103.868	118.808	102.174	151.01	145.484	148.52	65.0031	72.0857	75.0779
Q9NV06	Q9NV06	DCA13_HUMAN	DCAF13	185.157	165.872	181.142	205.549	195.577	200.035	118.791	98.0662	106.055	138.519	129.553	133.786	188.063	200.039	181.317
Q9NXF7	Q9NXF7	DCA16_HUMAN	DCAF16	76.4184	90.2332	78.2691	49.7396	47.5835	58.8891	70.7607	73.8592	79.317	168.777	167.749	168.703	104.872	91.2412	109.537
Q8WV16	Q8WV16	DCAF4_HUMAN	DCAF4		29.9462	35.9323			21.5793			31.8289	16.3041	22.0299		43.8761	34.6786	48.6027
Q96JK2	Q96JK2	DCAF5_HUMAN	DCAF5	66.4188	78.7263	68.6966	62.1967	56.3872	62.1353	43.9377	32.9484	24.051	27.6013	29.4721	20.4424	165.672	201.131	199.91
Q58WW2	Q58WW2	DCAF6_HUMAN	DCAF6	59.3652	77.5084	73.029	87.2068	80.3873	95.7855	97.4948	100.72	109.285	112.357	98.5093	96.3648	92.9899	82.9606	72.8374
P61962	P61962	DCAF7_HUMAN	DCAF7	195.348	212.384	195.503	218.134	226.171	243.822	284.303	288.137	251.65	240.22	254.174	243.529	425.534	439.663	416.108
Q5TAQ9	Q5TAQ9	DCAF8_HUMAN	DCAF8	120.048	119.982	125.079	101.302	113.678	117.292	177.853	173.487	195.192	98.5105	102.223	79.903	205.119	167.816	183.596
Q8WVC6	Q8WVC6	DCAKD_HUMAN	DCAKD	77.4178	82.4053	73.7727	74.9255	67.3138	69.4962	209.444	205.128	224.405	176.255	175.046	153.696	172.034	144.9	156.858
Q96PD2	Q96PD2	DCBD2_HUMAN	DCBLD2													99.9209	73.3458	110.944
P81605	P81605	DCD_HUMAN	DCD	80.1972	20.8713	21.2948	42.0562	38.3739	39.3229	41.6763	59.5748	52.0327	23.4918			133.28	22.3826	54.5696
P27707	P27707	DCK_HUMAN	DCK	203.861	193.221	209.058	234.9	229.841	216.653	474.34	474.573	461.25	642.048	662.13	606.243	296.808	266.549	311.109
Q9NPI6	Q9NPI6	DCP1A_HUMAN	DCP1A	161.002	190.524	180.137	198.94	173.66	174.448	435.022	417.116	378.383	373.729	355.558	380.096	268.444	286.547	294.891
Q8IZD4	Q8IZD4	DCP1B_HUMAN	DCP1B							42.0864	30.7578	38.5048	42.1146	43.8986	15.578
Q8IU60	Q8IU60	DCP2_HUMAN	DCP2	25.3055	25.0263	26.8974	23.4131	23.0559	22.8446	50.5831	43.2952	45.2033	42.0906	47.173	47.2959	18.7647	18.0105	13.5312
Q96C86	Q96C86	DCPS_HUMAN	DCPS	563.694	572.193	560.801	570.092	597.082	594.177	509.342	516.698	539.456	1001.38	1017.07	949.255	659.085	540.374	665.775
P32321	P32321	DCTD_HUMAN	DCTD	189.545	179.603	200.515	178.953	173.015	191.378	162.422	121.477	166.386	160.861	158.019	176.257	152.584	107.577	133.045
Q14203	Q14203	DCTN1_HUMAN	DCTN1	726.398	745.545	708.171	649.488	648.134	648.936	393.024	394.724	390.893	340.596	334.597	309.407	497.117	646.54	479.896
Q13561	Q13561	DCTN2_HUMAN	DCTN2	1661.79	1720.43	1668.07	1655.42	1650.94	1624.57	902.223	894.839	944.728	801.814	821.401	797.046	1239.9	1125.01	1227.27
O75935	O75935	DCTN3_HUMAN	DCTN3	417.217	308.419	487.343	513.503	547.919	438.022	245.887	250.314	242.15	232.895	205.231	263.927	294.856	269.479	279.793
Q9UJW0	Q9UJW0	DCTN4_HUMAN	DCTN4	329.6	333.854	339.702	298.845	324.4	312.23	215.203	217.364	222.324	195.228	212.892	197.476	255.319	229.471	233.746
Q9BTE1	Q9BTE1	DCTN5_HUMAN	DCTN5	90.6838	93.2609	88.1506	68.5888	78.9281	80.7719	52.9606	50.1984	55.8196	55.8841	59.7395	52.7471	69.4121	72.009	71.767
O00399	O00399	DCTN6_HUMAN	DCTN6	138.497	119.569	129.09	138.928	125.337	126.17	75.288	69.1919	93.1548	110.316	92.1792	97.2596	98.4933	82.6587	95.4428
Q9H773	Q9H773	DCTP1_HUMAN	DCTPP1	335.823	317.615	303.641	210.764	306.844	248.049	373.956	400.532	434.098	534.544	529.269	555.983	128.166	171.753	129.328
Q96GG9	Q6PH85;Q96GG9	DCNL1_HUMAN	DCUN1D1	254.057	248.281	227.717	272.01	272.462	256.708	283.695	259.447	307.036	318.495	330.85	323.483	389.806	352.266	416.469
Q8IWE4	Q8IWE4	DCNL3_HUMAN	DCUN1D3	12.5355	13.7511	14.2632	13.884					13.9652	9.1577	14.6839	16.9221	37.9652	30.8325
Q92564	Q92564	DCNL4_HUMAN	DCUN1D4	85.204	63.2788	63.0988	45.9606	49.871	49.4272	61.0944	65.2507	60.0223	51.5283	83.4133	64.3123	53.9256	57.1984	65.9505
Q9BTE7	Q92564;Q9BTE7	DCNL5_HUMAN	DCUN1D5	250.948	249.89	251.79	188.225	198.52	226.211	312.836	321.544	331.973	375.375	395.731	402.547	286.186	224.933	236.681
Q7Z4W1	Q7Z4W1	DCXR_HUMAN	DCXR	1028.67	1083.85	1091.26	888.031	786.651	819.613	2533.18	2230.63	2537.37	5850.38	5747.89	5946.98	347.631	305.69	348.994
Q9BW61	Q9BW61	DDA1_HUMAN	DDA1	123.951	77.0425	144.859	134.643	110.358	129.405	150.024	155.151	170.187	93.1193	84.5507	89.7213	291.397	266.543	276.458
O94760	O94760	DDAH1_HUMAN	DDAH1	319.403	341.209	322.498	260.499	268.956	252.426	1784.73	1565.52	1935.18	1180.89	1193.66	1114.61	719.705	657.232	778.116
O95865	O95865	DDAH2_HUMAN	DDAH2	96.5265	89.9676	85.7071	88.9092	99.3368	89.076	393.183	461.703	499.761	156.511	146.895	137.151	805.954	658.966	756.007
Q16531	Q16531	DDB1_HUMAN	DDB1	1445.48	1488.82	1462.95	1173.64	1130.78	1177.22	1270.78	1282.79	1370.26	1074.83	1106.65	1100.89	1574.28	1211.63	1495.8
Q92466	Q92466	DDB2_HUMAN	DDB2	426.487	413.527	407.614	366.443	346.286	391.148	124.344	130.556	138.654	181.863	193.443	171.477	86.3499	68.8422	84.9387
Q8NEL9	Q8NEL9	DDHD1_HUMAN	DDHD1					8.02678	6.95994	23.1699	23.7762	18.7906	26.3402	20.0158	20.9723	111.338	115.258	114.186
O94830	O94830	DDHD2_HUMAN	DDHD2	33.3914	34.8589	39.9228	30.012	32.1352	27.3929	81.5064	80.4533	97.0299	57.306	60.2543	55.7861	53.4183	42.386	54.114
Q5TDH0	Q5TDH0	DDI2_HUMAN	DDI2	355.682	354.275	356.667	324.986	372.891	371.173	319.12	315.42	330.903	306.149	278.107	285.133	86.5101	93.4433	86.7677
Q99489	Q99489	OXDD_HUMAN	DDO										41.3486	42.6697	41.6456
P39656	P39656	OST48_HUMAN	DDOST	2313.66	2310.51	2285.56	2543.44	2305.59	2483.29	3181.59	3404.93	3132.97	2182.32	2212.13	2130.76	3022.63	2756.74	3011.56
Q08345	Q08345	DDR1_HUMAN	DDR1	77.95	108.642	89.2706	158.702	127.948	143.06	78.8908	79.6832	75.7936		32.8844		45.8114	45.1287	60.4649
Q96HY6	Q96HY6	DDRGK_HUMAN	DDRGK1	164.851	163.093	173.081	188.482	191.342	209.192	213.71	193.844	212.189	186.174	191.753	176.662	200.756	143.305	178.778
P30046	A6NHG4;P30046	DOPD_HUMAN	DDT	1014.43	1143.58	1105.07	887.313	887.352	1028.47	3998.53	4674.08	4772.18	7592.65	7317.99	7687.85	2212.88	1620.71	1925.89
Q92499	Q92499	DDX1_HUMAN	DDX1	860.401	860.779	845.351	730.113	792.906	796.255	917.972	917.215	1058.59	1180.67	1192.63	1156.68	1110.46	1034.26	1015.19
Q13206	Q13206	DDX10_HUMAN	DDX10	76.9947	75.8406	73.7118	66.3572	67.1294	61.3514	48.9146	51.4577	56.5758	66.5621	61.0306	79.4277	41.4205	46.5646	41.8176
A8MPP1	A8MPP1;Q92771	D11L8_HUMAN	DDX11L8		26.8714	21.2547		24.5999	31.0161	56.2364	41.6596	47.6717	24.4948	17.2558	22.5114	11.2838
Q92841	Q92841	DDX17_HUMAN	DDX17	1649.46	1689.92	1645.88	1555.65	1583.11	1603.69	1464.79	1489.21	1472.15	1576.82	1486.95	1437.03	941.112	1203.1	1059.98
Q9NVP1	Q9NVP1	DDX18_HUMAN	DDX18	372.747	374.763	385.073	370.064	356.28	341.336	96.7963	89.4273	104.631	161.597	161.198	151.922	144.301	177.67	173.421
Q9NUU7	Q9UMR2;Q9NUU7	DD19A_HUMAN	DDX19A	715.273	767.522	772.312	822.832	833.729	801.597	457.934	380.599	447.796	604.349	608.083	606.582	662.328	636.26	611.03
Q9UMR2	Q9UMR2	DD19B_HUMAN	DDX19B					114.28		45.6392						58.709		74.6749
Q9UHI6	Q9UHI6	DDX20_HUMAN	DDX20	247.184	255.538	235.711	217.425	219.925	233.565	197.501	194.369	184.405	151.634	156.359	145.002	105.939	128.67	103.126
Q9NR30	Q9NR30	DDX21_HUMAN	DDX21	1383.46	1416.51	1367.2	986.614	1003.97	1036.83	609.171	727.942	673.827	883.391	983.651	844.908	310.091	361.285	377.33
Q9BUQ8	Q9BUQ8	DDX23_HUMAN	DDX23	388.215	392.708	378.969	405.259	467.246	437.535	460.598	413.332	420.38	401.822	432.725	371.828	310.016	325.378	351.45
Q9GZR7	Q9GZR7	DDX24_HUMAN	DDX24	301.64	317.06	293.249	379.879	380.058	376.419	125.689	129.275	131.252	291.567	310.893	313.562	168.621	187.737	210.75
Q96GQ7	Q96GQ7	DDX27_HUMAN	DDX27	768.208	777.926	778.303	811.687	805.255	829.564	193.216	191.411	189.887	204.499	200.199	193.414	214.192	243.097	265.137
Q9NUL7	Q9NUL7	DDX28_HUMAN	DDX28	106.92	120.388	106.956	70.2754	89.9979	79.6049	218.687	207.378	198.658	258.959	239.827	231.722	75.895	71.3035	67.3376
Q9H8H2	Q9H8H2	DDX31_HUMAN	DDX31	145.996	129.526	138.281	108.823	123.284	117.364	63.7618	66.1998	57.418	104.066	102.965	105.898	45.1614	54.9713	33.694
O00148	O00148	DX39A_HUMAN	DDX39A	317.742	314.684	314.558	309.973	310.882	322.912	288.86	265.106	323.253	295.199	301.87	284.379	250.664	298.815	306.661
Q13838	Q13838	DX39B_HUMAN	DDX39B	4731.52	4478.56	4565.24	4058.5	4069.59	4014.02	4205.66	4358.33	4682.49	3720.19	3868.34	3794.76	2694.59	2695.6	2960.92
O00571	O15523;O00571	DDX3X_HUMAN	DDX3X	2459.5	2472.72	2461.46	3431.5	3355.03	3398.61	2049.64	2045.69	1986.04	2228.86	2067.26	1990.26	2713.79	2882.5	2798.74
O15523	O15523	DDX3Y_HUMAN	DDX3Y							133.176	130.06	128.231	248.882	229.526	244.007
Q9UJV9	Q9UJV9	DDX41_HUMAN	DDX41	186.567	177.208	181.432	195.134	187.026	181.381	175.459	176.408	186.558	181.589	194.353	173.807	229.544	217.056	216.765
Q86XP3	Q86XP3	DDX42_HUMAN	DDX42	421.47	418.929	410.644	385.426	393.099	403.322	411.644	413.903	435.719	710.521	730.52	663.732	377.974	346.539	389.864
Q7L014	Q7L014	DDX46_HUMAN	DDX46	747.667	730.026	714.997	705.18	818.008	745.072	514.462	465.149	477.25	519.553	547.99	522.2	278.713	257.326	287.54
Q9H0S4	Q9H0S4	DDX47_HUMAN	DDX47	400.628	383.489	393.324	488.841	477.911	503.283	296.295	299.255	281.611	242.532	265.684	231.25	195.674	214.572	200.795
Q9Y6V7	Q9Y6V7	DDX49_HUMAN	DDX49	144.396	153.437	154.983	148.431	148.009	153.903	121.333	132.333	132.22	106.623	119.725	118.486	92.5209	102.698	95.1268
P17844	P17844	DDX5_HUMAN	DDX5	3792.74	3704.38	3736.76	5024.51	4824.67	4930.61	4183.97	4398.09	4137.54	3326.08	3133.7	3179.33	4823.83	5398.54	5251.48
Q9BQ39	Q9BQ39	DDX50_HUMAN	DDX50	384.417	366.378	375.648	297.316	290.532	282.947	217.855	219.327	207.805	188.418	185.244	160.564	130.279	178.298	142.522
Q8N8A6	Q8N8A6	DDX51_HUMAN	DDX51	221.812	225.224	218.423	190.42	195.013	201.636	153.318	157.125	150.253	114.696	126.268	128.386	80.4566	79.702	87.0865
Q9Y2R4	Q9Y2R4	DDX52_HUMAN	DDX52	222.145	218.494	226.452	280.513	250.955	261.105	174.933	179.825	197.84	196.692	184.997	177.485	160.574	184.18	177.195
Q8TDD1	Q8TDD1	DDX54_HUMAN	DDX54	282.111	282.28	270.246	309.969	321.756	326.37	311.624	290.834	312.323	373.063	399.226	396.738	205.898	235.284	233.866
Q8NHQ9	Q8NHQ9	DDX55_HUMAN	DDX55	94.4479	89.7392	100.429	86.2985	78.4778	73.9921	73.0298	79.5657	79.0427	81.1548	75.6559	70.4662	36.5426	45.4417	41.7323
Q9NY93	Q9NY93	DDX56_HUMAN	DDX56	415.825	407.204	407.423	385.785	407.383	413.813	253.513	289.698	272.336	315.455	321.553	306.639	253.993	296.599	270.263
Q5T1V6	Q5T1V6	DDX59_HUMAN	DDX59	175.253	178.449	187.949	153.489	169.878	159.269	158.659	160.138	169.193	89.8927	86.5574	78.3678	68.2614	67.8552	68.1345
P26196	P26196	DDX6_HUMAN	DDX6	1273.92	1290.11	1214.95	1608.29	1513.41	1476.57	1133.44	1123.45	1098.4	1150.91	1143.17	1080.69	1164.6	1235.85	1214.52
Q8IY21	Q8IY21	DDX60_HUMAN	DDX60	58.6721	53.954	75.5988	129.639	140.483	143.588				61.4492	50.1326	45.5332	156.832	186.78	144.966
Q16698	Q16698	DECR_HUMAN	DECR1	1256.71	1236.49	1231.05	1370.13	1332.89	1357.8	2775.5	2875.87	3078.19	1475.71	1480.34	1440.43	2875.29	2662.76	2903.74
Q9NUI1	Q9NUI1	DECR2_HUMAN	DECR2	130.83	145.158	129.5	103.428	106.836	108.168	960.196	915.473	961.711	648.217	613.651	632.189	121.586	117.432	109.598
Q9H4E7	Q9H4E7	DEFI6_HUMAN	DEF6	36.4179	34.1996	36.3309	33.7943	36.4085	41.1614	37.2027	42.7658	32.8149	38.5973	35.2123	29.547	49.3634	55.4291	57.7884
O15121	O15121	DEGS1_HUMAN	DEGS1	150.859	119.657	115.131	125.14	101.262	108.454	179.601	192.576	195.976	440.813	414.196	368.901	219.988	206.657	242.768
P35659	P35659	DEK_HUMAN	DEK	1825.31	1782.63	1847.6	1637.06	1598.71	1629.15	982.236	1050.71	1046.17	744.566	685.003	648.319	667.919	564.407	694.588
Q6NSW5;Q8TCE6	Q6NSW5;Q8TCE6	DE10B_HUMAN;DEN10_HUMAN	DENND10;DENND10P1	135.294	128.496	125.221	148.636	143.378	157.165	123.997	111.879	123.34	192.035	192.003	183.406	143.518	149.617	150.945
A4D1U4	A4D1U4	DEN11_HUMAN	DENND11		27.8176					59.3392	61.8973	54.1858	50.7303	67.1916	48.4385	45.7273		65.8279
P78524	P78524	DEN2B_HUMAN	DENND2B	181.744	200.236	211.067		237.895	240.688	908.279	979.729		647.011				150.17	177.332
Q9H6A0	Q9H6A0	DEN2D_HUMAN	DENND2D	57.0734	57.9987	54.3186	66.7382	55.8433	54.2912									59.6956
A2RUS2	A2RUS2	DEND3_HUMAN	DENND3	35.292	40.7347	30.0116	39.7276	45.6949	53.7656	51.0425					76.7198	109.567	124.736	116.363
O75064	O75064	DEN4B_HUMAN	DENND4B	35.9147	18.8133	32.1187	28.6792	17.4391		108.133	81.8971	55.2247	35.3397	32.8451		57.7862	68.5463	39.3207
Q5VZ89	Q5VZ89	DEN4C_HUMAN	DENND4C	69.7674	67.8701	72.8373	66.2781	69.9264	66.8629	81.7038	77.5634	81.6867	60.3074	54.5063	63.2387	62.5103	74.7124	64.0513
Q8IWF6	Q8IWF6	DEN6A_HUMAN	DENND6A	21.9978	36.1156	28.5918	47.7774	34.1825	37.929	78.5692	63.7551	69.2333	38.9315	28.2874	41.0873	66.0345	55.8578	59.2336
O43583	O43583	DENR_HUMAN	DENR	514.984	481.656	486.651	490.204	498.19	497.515	237.314	286.112	281.104	209.467	184.812	156.858	558.96	423.348	503.982
Q8TB45	Q8TB45	DPTOR_HUMAN	DEPTOR	25.3833	25.4745	25.8879				94.2342	81.6548	85.7582	30.1335	23.843	22.1075
Q9Y315	Q9Y315	DEOC_HUMAN	DERA	216.473	197.768	188.468	215.465	236.143	216.581	120.309	114.566	128.305	68.7564	66.2572	56.5227		132.989
Q9BUN8	Q9BUN8	DERL1_HUMAN	DERL1	443.491	500.854	430.972	571.347	566.975	598.07	499.415	468.293	526.18	241.879	318.841	280.897	1073.42	1120.48	1056.95
Q9GZP9	Q96Q80;Q9GZP9	DERL2_HUMAN	DERL2	195.517	202.969	186.124	182.206	220.457	227.18	241.202	171.881	195.251	119.546	137.279	132.586	221.376	199.014	231.476
P0CG12	P0CG12	DERPC_HUMAN	DERPC	141.183	54.5712	137.931	180.273	200.813	193.474	142.889	116.237	145.02	100.342	109.954	87.6684	52.8608	39.5081	56.9451
Q6ICB0	Q6ICB0	DESI1_HUMAN	DESI1	47.5516	33.8545	48.0476	56.0809	28.0234	50.9072	149.558	133.448	152.077	138.784	151.579	156.956	72.3299	67.8366	63.5349
O00273	O00273	DFFA_HUMAN	DFFA	404.304	406.872	415.782	342.706	376.732	364.604	398.09	344.791	359.715	495.718	477.755	438.238	384.925	362.988	420.862
O76075	O76075	DFFB_HUMAN	DFFB	77.2107	58.6611	57.739	85.5222	70.512	58.298	131.927	98.6853	129.052	169.063	184.124	183.214	108.02	142.234	114.521
O75907	O75907	DGAT1_HUMAN	DGAT1	42.0315	42.857	42.8032	28.4935	32.8139	38.6597	52.2382	53.7943	58.2613	31.1405	31.4729	38.7222	133.125	121.562	89.5401
P23743	P23743	DGKA_HUMAN	DGKA	341.14	332.772	341.47	306.725	324.741	326.588	30.7441	54.0704	34.9107	50.835	43.0113	41.2208	258.37	269.809	240.236
P52429	P52429	DGKE_HUMAN	DGKE	22.9038		19.2016	27.8737	10.4031	17.001	31.4754	23.9199	30.3705	73.923	64.3499	58.6656	50.9806	36.386	48.9481
Q86XP1	Q86XP1	DGKH_HUMAN	DGKH	48.1113	35.9744	43.4468	48.2686	41.7986	42.4015	50.9319		29.712	53.8699	59.8891	67.2149	71.0174	36.1507
Q7Z3D6	Q7Z3D6	GLUCM_HUMAN	DGLUCY	116.36	123.426	128.739	95.7731	112.306	106.04				311.395	280.23	302.578
Q16854	Q16854	DGUOK_HUMAN	DGUOK	101.652		74.8762	76.2467	62.6097	65.1935	109.835	130.759	110.498	123.606	113.365	140.716	117.469	100.452	97.784
Q15392	Q15392	DHC24_HUMAN	DHCR24	2226.48	2365.67	2357.07	1855.78	1927.36	2000.49	586.438	598.853	607.849	1151.78	1102.87	1082.88	345.924	362.292	370.367
Q9UBM7	Q9UBM7	DHCR7_HUMAN	DHCR7	1362.05	1374.34	1297.07	892.477	915.41	958.083	967.155	921.31	903.323	695.303	657.021	665.463	938.048	1087.43	977.106
P00374	P00374	DYR_HUMAN	DHFR	130.079	147.121	147.859	169.731	199.193	177.922	428.389	410.476	422.517	942.855	906	801.891	215.027	216.627	223.934
Q02127	Q02127	PYRD_HUMAN	DHODH	134.746	131.81	135.995	105.604	103.324	104.085	160.684	169.749	184.114	532.431	529.164	490.489	54.1338	49.2401	71.0636
P49366	P49366	DHYS_HUMAN	DHPS	151.922	142.228	153.257	187.657	194.277	178.461	363.382	355.76	355.378	159.671	194.045	149.161	325.07	245.268	336.404
Q96LJ7	Q96LJ7	DHRS1_HUMAN	DHRS1	59.5566	60.795	58.0243	71.0448	70.3817	72.4499	92.8523	113.039	106.602	171.963	179.007	176.51	193.168	185.984	201.476
Q6UWP2	Q6UWP2	DHR11_HUMAN	DHRS11	45.8189	33.5434	46.2477	43.0938	38.2633	44.8884	99.2774	101.199	105.167	61.5646	65.9948	63.2554	47.5388	33.4217	47.9702
Q6UX07	Q6UX07	DHR13_HUMAN	DHRS13	51.9066	53.5273	57.8144	45.6006	46.4426	50.0859	124.908	126.191	118.319	163.847	154.085	147.933	38.3606	36.1452	43.5862
Q13268	Q13268	DHRS2_HUMAN	DHRS2		18.8786		39.475		29.4246	27.7448		36.749	91.6732	72.3283	86.3127
O75911	O75911	DHRS3_HUMAN	DHRS3	31.5705	33.293	30.7831	65.6581	86.8133	78.6724	39.2362	38.4004	39.2523	17.949	18.6287	30.8052	96.1081	92.4645	102.656
Q9BTZ2	Q6PKH6;Q9BTZ2	DHRS4_HUMAN	DHRS4	377.622	394.147	410.79	382.337	383.206	394.078	703.513	644.781	720.794	803.386	882.256	865.05	355.77	282.61	329.986
Q9Y394	Q9Y394	DHRS7_HUMAN	DHRS7	634.328	615.014	609.108	684.609	686.096	652.37	584.823	572.174	595.26	3276.69	3384.6	3240.68	1394.89	1161.64	1286.72
Q6IAN0	Q6IAN0	DRS7B_HUMAN	DHRS7B	518.141	534.492	543.609	432.72	445.712	426.289	542.854	469.363	545.195	383.483	415.852	392.931	274.02	287.872	292.697
Q96HY7	Q96HY7	DHTK1_HUMAN	DHTKD1	415.532	407.511	409.802	366.699	345.537	353.542	673.684	623.244	784.369	130.366	185.611	170.224	180.932	142.777	168.631
O43143	O43143	DHX15_HUMAN	DHX15	1921.93	1933.41	1936.71	1908.23	1829.36	1814.24	1779.54	1786.69	1663.74	1723.18	1674.29	1708.92	1064.68	1145.02	1105.51
O60231	O60231	DHX16_HUMAN	DHX16	144.108	140.172	135.659	140.04	144.238	143.129	181.169	180.395	177.779	112.573	120.574	116.742	138.88	139.307	150.78
Q7Z478	Q7Z478	DHX29_HUMAN	DHX29	231.922	235.719	230.96	219.153	222.558	227.035	158.704	165.892	148.858	144.115	128.804	124.635	133.656	155.325	138.102
Q7L2E3	Q7L2E3	DHX30_HUMAN	DHX30	466.764	477.963	458.927	447.073	432.254	430.422	1503.91	1534.14	1474.63	475.382	451.902	443.666	844.555	1018.98	872.476
Q7L7V1	Q7L7V1	DHX32_HUMAN	DHX32	54.2435	61.9124	64.1428	64.9094	66.3237	75.4917	44.1049	49.1933	43.7161	53.2877	58.5723	59.0069	50.4513	57.7486	51.4678
Q9H6R0	Q9H6R0	DHX33_HUMAN	DHX33	50.7575	51.0472	46.3808	51.3804	58.4603	47.8706	76.5968	71.1124	65.7916	47.6496	45.4494	43.4788	61.9606	78.6963	76.3498
Q14147	Q14147	DHX34_HUMAN	DHX34	53.223	56.0637	64.2032	97.1883	77.8213	52.0819	87.6526	83.5919	79.8904	47.8832	46.6315	44.2171	24.8982	30.136	34.9276
Q9H5Z1	Q9H5Z1	DHX35_HUMAN	DHX35	44.2941	50.0153	45.2862	50.5334	56.4666	49.6334	56.3812	48.9316	58.6427	49.4645	56.9451	56.4909	36.988	42.0818	48.0323
Q9H2U1	Q9H2U1	DHX36_HUMAN	DHX36	161.157	168.114	178.229	193.761	177.799	198.286	354.941	324.404	339.587	266.94	273.792	263.89	262.066	311.937	270.976
Q8IY37	Q8IY37	DHX37_HUMAN	DHX37	80.6423	79.8146	81.1372	84.7009	81.6758	83.98	49.1048	53.0274	53.9888	89.4337	85.0424	99.4031	62.1618	73.3688	70.2233
Q92620	Q92620	PRP16_HUMAN	DHX38	159.056	156.264	148.441	145.19	170.824	163.37	94.4848	95.4016	96.7919	96.5818	99.1978	99.7666	77.4549	79.3484	80.3123
Q8IX18	Q8IX18	DHX40_HUMAN	DHX40	85.8556	89.1628	89.3264	83.3966	95.8631	92.9075	151.715	161.694	140.085	111.165	134.477	116.234	103.033	76.3649	86.6213
Q6P158	Q6P158	DHX57_HUMAN	DHX57	71.0506	70.1744	71.2308	57.7482	57.5482	55.6865	77.0365	72.9784	77.89	45.4367	46.4319	34.0292	66.3298	82.2804	70.8336
Q14562	Q14562	DHX8_HUMAN	DHX8	108.255	113.382	114.401	145.224	145.625	140.368	88.8548	95.1045	87.0227	93.2461	90.0338	88.673	65.1685	78.4297	80.6886
Q08211	Q08211	DHX9_HUMAN	DHX9	2555.82	2626.06	2564.1	2396.86	2363.97	2409.13	2206.07	2346.3	2133.24	1877.06	1685.06	1713.41	1223.51	1621.71	1409.53
Q9NR28	Q9NR28	DBLOH_HUMAN	DIABLO	417.569	248.182	417.699	477.284	514.702	461.81	630.425	664.752	713.095	655.27	633.914	806.647	542.072	582.933	588.046
O60610	O60610	DIAP1_HUMAN	DIAPH1	938.192	928.911	912.758	1164.45	1162.65	1171.63	533.987	512.143	522.467	472.02	467.224	466.082	426.057	531.869	440.907
O60879	O60879	DIAP2_HUMAN	DIAPH2	122.825	113.039	134.702	120.571	120.528	115.452	75.1541	81.484	73.4298	77.0038	83.3308	85.1599	67.8756	85.0488	82.2865
Q9NSV4	Q9NSV4	DIAP3_HUMAN	DIAPH3	38.4028	43.715	45.8901	38.9217	39.7217	38.927	67.0468	44.7594	45.0138	39.0496	32.3901	42.2165	50.8571	43.0758	49.8267
Q9UPY3	Q9UPY3	DICER_HUMAN	DICER1	37.501	39.0774	37.026	42.092	48.1532	44.6176	25.0763	32.3291	31.1727	20.9653	22.2628	22.252	27.6759	33.9626	18.9477
Q9BTC0	Q9BTC0	DIDO1_HUMAN	DIDO1	216.551	219.87	225.601	232.856	246.799	219.921	212.224	219.617	188.938	169.002	173.981	151.587	119.621	122.357	114.421
Q9UNQ2	Q9UNQ2	DIM1_HUMAN	DIMT1	175.064	162.021	178.482	169.28	175.426	179.701	131.336	128.082	123.351	164.312	154.033	173.727	91.9121	106.435	111.956
Q14689	Q9Y2E4;Q14689	DIP2A_HUMAN	DIP2A	49.8919	40.0557	46.7268	40.4454	36.3744	46.6529	66.1807	76.9299	74.176	59.5416	61.6979	66.6981	62.0784	61.787	64.1789
Q9P265	Q9P265	DIP2B_HUMAN	DIP2B	254.427	254.594	244.683	286.068	277.661	286.801	226.064	222.613	227.987	154.784	159.656	155.205	231.649	228.545	235.433
Q9Y2E4	Q9Y2E4	DIP2C_HUMAN	DIP2C					49.4447		59.5149	64.1942	65.7924	51.1114	46.1262	47.4208
Q8NDZ4	Q8NDZ4	DIK2A_HUMAN	DIPK2A	64.9425	38.0635	58.8766	47.4399	57.4444	52.5278	96.3766	90.1117	102.598	87.1172	84.1592	91.8318	81.9012	55.4005	66.4606
O95057	O95057	DIRA1_HUMAN	DIRAS1			10.5943				66.0466	63.8917	64.3324		20.0632	24.6937
Q9Y2L1	Q9Y2L1	RRP44_HUMAN	DIS3	331.421	337.323	334.337	354.927	354.216	350.396	358.608	379.582	349.493	141.67	145.085	135.438	195.837	239.909	204.971
Q8TF46	Q8TF46	DI3L1_HUMAN	DIS3L	29.1712	25.7155	31.8524	21.5804	16.2145	20.3081	21.4434	20.2307	18.7502	18.3497	18.1255	11.3441	8.87358	24.7154
Q8IYB7	Q8IYB7	DI3L2_HUMAN	DIS3L2	177.288	174.232	183.533	147.03	143.919	144.446	166.011	164.552	184.05	62.4853	86.0214	73.8318	148.132	147.222	130.115
O60832	O60832	DKC1_HUMAN	DKC1	1181.74	1181.69	1160.48	832.122	873.299	877.842	495.964	471.164	511.942	784.617	918.694	758.26	393.841	380.334	474.711
O94907;Q9UBU2	Q9UBU2;O94907	DKK1_HUMAN;DKK2_HUMAN	DKK1;DKK2				55.8664	33.5656	62.2709				42.4591			113.85	105.84	120.436
P10515	P10515	ODP2_HUMAN	DLAT	2013.81	1965.09	1971.04	1714.06	1679.35	1801.96	2414.06	2355.51	2293.38	2684.46	2578.66	2707.24	1446.73	1660.66	1458.39
P09622	P09622	DLDH_HUMAN	DLD	1969.69	1963.38	1958.41	1843.49	1714.7	1745.83	2300.03	2306.66	2289.24	3713.91	3606.27	3676.04	2060.55	1570.04	2053.43
Q12959	Q12959	DLG1_HUMAN	DLG1	223.023	235.161	225.778	222.856	239.481	238.246	367.675	364.191	406.022	309.44	302.397	310.852	277.602	255.841	260.198
Q92796	Q92796	DLG3_HUMAN	DLG3	34.163	38.7819	29.6221	60.2938	51.6099	48.7631	56.8132	69.849	65.0894	116.408	129.131	121.277	164.763	134.075	165.351
Q8TDM6	Q8TDM6	DLG5_HUMAN	DLG5	95.5874	100.877	99.113	69.1427	79.1589	77.1847	42.7338	43.9148	15.7562	31.9443	78.4586		139.322	174.244	134.464
Q9Y2H0	Q9Y2H0	DLGP4_HUMAN	DLGAP4	140.724	149.945	144.724	182.12	221.056	212.409	90.7046	83.0649	109.2	63.6263	62.4433	73.944	146.494	148.437	156.284
Q15398	Q15398	DLGP5_HUMAN	DLGAP5	114.432	124.948	116.792	75.7086	56.0855	107.362	253.484	71.3127	119.325	80.201	93.3523	87.1627	279.572	312.77	295.3
P36957	P36957	ODO2_HUMAN	DLST	4947.79	4678.01	4734.47	4300.71	4441.81	4474.41	3700.18	3530.57	3857.23	4490.83	4352.09	4554.96	2428.99	2354.22	2305.84
O60479	O60479	DLX3_HUMAN	DLX3	32.5565	36.8449	35.9844	54.6763	51.82	75.2684
Q96GE9	Q96GE9	DMAC1_HUMAN	DMAC1					13.3012		20.9794	31.0651	38.1216	61.9004	50.9046	28.7284	14.9974
Q9NW81	Q9NW81	DMAC2_HUMAN	DMAC2	24.4388	25.2347	21.6954	24.019	38.4235	26.0838	25.7934	33.7231	18.9788	26.0463	37.4262	17.1806	8.53289	24.7679	29.6843
Q99766	Q99766	ATP5S_HUMAN	DMAC2L	164.399	143.94	182.136	135.809	162.627	155.954	113.704	115.343	117.994	406.444	409.224	381.15	101.853	63.0991	119.812
Q9NPF5	Q9NPF5	DMAP1_HUMAN	DMAP1	104.655	97.1779	94.208	88.1702	95.7243	95.1396	81.6954	101.606	94.1143	79.3564	77.2808	74.3179	62.5648	61.2348	63.9635
P11532	P11532	DMD_HUMAN	DMD	34.1111	31.7689	34.9097	33.6279	35.4356	35.345							53.185		58.0341
Q9UI17	Q9UI17	M2GD_HUMAN	DMGDH	10.1791	32.0797	22.6255	23.8126			16.6364			42.848	34.9253			29.2381
Q9Y485	Q9Y485	DMXL1_HUMAN	DMXL1	60.0727	60.9187	64.9203	47.5446	55.0046	58.3245	59.6945	56.0605	60.3511	97.4674	100.361	97.9983	66.7148	71.4253	58.5593
Q8TDJ6	Q8TDJ6	DMXL2_HUMAN	DMXL2			38.5629	42.7617			45.6967	44.7631	45.717	51	44.6315	40.8914	57.9764	66.9645	59.265
P51530	P51530	DNA2_HUMAN	DNA2	16.4134	24.5218	33.2428	28.2849	14.6058	28.803	22.043	18.7692	24.8963	25.5663	28.7519		35.5294	8.33694	32.0546
Q96MX6	Q96MX6	DAA10_HUMAN	DNAAF10	187.287	177.514	178.785	143.407	137.929	140.486	155.007	159.312	155.969	148.573	129.479	142.445	198.631	172.346	190.546
Q86Y56	Q86Y56	DAAF5_HUMAN	DNAAF5	228.477	251.006	228.676	198.58	205.419	207.46	203.658	202.899	182.12	300.941	290.926	285.285	430.992	412.079	428.445
Q96DT5	Q96DT5	DYH11_HUMAN	DNAH11	216.658	200.423	166.325	187.74	200.537	174.111	139.529	218.479	215.845	203.327	206.887	206.14	226.774	129.345	150.63
Q9NYC9	Q9UFH2;Q9NYC9	DYH9_HUMAN	DNAH9	56.4533	83.9835	67.1117	71.0464	85.6299	76.115	90.7888	64.1684	66.8948	94.5285	105.774	118.675	80.7742	105.724	64.1685
P31689	P31689	DNJA1_HUMAN	DNAJA1	280.995	277.509	281.486	608.905	580.211	574.178	570.419	606.471	594.343	453.272	422.53	427.974	563.081	519.243	575.517
O60884	O60884	DNJA2_HUMAN	DNAJA2	379.17	379.691	383.869	478.266	483.835	475.49	398.256	387.477	415.371	524.173	540.594	547.888	391.585	349.292	390.284
Q96EY1	Q96EY1	DNJA3_HUMAN	DNAJA3	384.943	382.585	392.609	292.13	268.569	288.901	583.817	596.171	571.724	734.095	731.466	742.66	332.975	394.253	371.753
Q8WW22	Q8WW22	DNJA4_HUMAN	DNAJA4							67.6665	66.6512	64.0721
P25685	P25685	DNJB1_HUMAN	DNAJB1	1696.47	1779.84	1700.28	2637.71	2762.35	2688.62	970.759	934.415	952.575	1077.89	1021.75	999.408	1872.51	1454.48	1778.37
Q9UBS4	Q9UBS4	DJB11_HUMAN	DNAJB11	460.424	446.947	469.691	331.08	338.755	324.186	627.263	703.871	728.388	371.39	363.897	340.639	518.865	507.386	502.128
Q9NXW2	Q9NXW2	DJB12_HUMAN	DNAJB12	208.695	198.384	198.061	291.619	314.26	275.33	115.437	100.338	118.953	190.664	194.63	168.384	142.378	131.556	145.683
Q8TBM8	Q8TBM8	DJB14_HUMAN	DNAJB14	53.0043	68.4237	57.5085	123.785	117.588	106.654	93.6136	77.6189	67.6925	103.828	108.016	104.381	108.856	95.2264	91.6962
P25686	Q8NHS0;P25686;O75190	DNJB2_HUMAN	DNAJB2	39.6002	36.2503	42.0334	61.2095	47.8263	56.7279	59.5667	52.2558	61.9804	55.9637	54.5885	54.4505	103.291	92.5432	101.276
Q9UDY4	Q9UDY4	DNJB4_HUMAN	DNAJB4	208.294	188.788	215.405	267.626	269.163	244.764			124.366	96.2267	62.3289	94.1673	105.409	111.247	146.795
O75190	O75190	DNJB6_HUMAN	DNAJB6	54.5214	52.8038		66.9307	55.7423	64.87	150.136	161.92	155.192	93.9391	84.7329	121.817	197.805	219.344	187.811
Q96KC8	Q96KC8	DNJC1_HUMAN	DNAJC1	72.7938	47.1819	64.5747	79.9866	81.0787	74.668	126.489	129.94	135.849	89.9119	86.4555	95.6644	73.0581	71.2892	71.5724
Q8IXB1	Q8IXB1	DJC10_HUMAN	DNAJC10	192.692	190.751	194.011	158.163	167.359	168.057	304.716	343.234	309.88	222.214	217.304	231.862	407.338	483.058	433.593
Q9NVH1	Q9NVH1	DJC11_HUMAN	DNAJC11	622.444	603.457	614.677	542.144	537.085	539.609	229.626	210.227	198.666	217.171	211.932	217.666	449.923	519.141	466.895
O75165	O75165	DJC13_HUMAN	DNAJC13	162.397	163.467	161.685	148.04	151.156	150.467	254.025	248.32	225.012	149.737	146.741	139.983	213.112	290.201	215.911
Q9Y2G8	Q9Y2G8	DJC16_HUMAN	DNAJC16	39.3774	38.3315	49.7066	54.5697	58.0002	52.488	73.8248	73.4973	66.475	41.5194	44.7696	49.9425	67.9381	83.6657	59.3994
Q9NVM6	Q9NVM6	DJC17_HUMAN	DNAJC17	162.591	156.739	161.464	176.575	194.636	171.486	150.651	152.869	136.592	126.22	126.787	122.107	105.604	103.444	114.655
Q96DA6	Q96DA6	TIM14_HUMAN	DNAJC19	698.804	420.889	727.891	541.166	572.371	542.05	801.155	770.034	803.371	1138.74	1113.62	1128.77	339.156	304.332	334.574
Q99543	Q99543	DNJC2_HUMAN	DNAJC2	202.547	215.723	197.879	184.623	184.893	193.451	198.82	204.32	179.051	175.504	176.228	160.9	181.924	175.284	184.804
Q5F1R6	Q5F1R6	DJC21_HUMAN	DNAJC21	42.5635	35.1364	39.2344	40.7852	49.5712	50.0527	60.0604	50.6604	41.7129	51.3648	53.3916	51.9169	32.1641	36.5386	36.8438
Q9H1X3	Q9H1X3	DJC25_HUMAN	DNAJC25	40.0906	48.7618	44.4804	51.5239	67.621	62.8267					34.1363	57.4732	22.8054		23.3449
Q13217	Q13217	DNJC3_HUMAN	DNAJC3	563.483	576.104	553.801	483.095	457.614	465.922	1011.43	954.935	1024.73	244.456	187.705	217.025	569.022	491.582	597.054
Q96LL9	Q96LL9	DJC30_HUMAN	DNAJC30	10.476	20.8433	13.6861	11.6369		17.0979	32.4637	35.8524	31.2555	37.4045	32.5798	32.5774		22.6442
Q9H3Z4	Q9H3Z4	DNJC5_HUMAN	DNAJC5	109.353	87.6961	98.5659	113.769	125.183	138.032	27.6547	25.883	25.6545	85.3093	96.0551	85.2606	102.521	78.8966	82.4831
Q99615	Q99615	DNJC7_HUMAN	DNAJC7	438.402	441.301	425.54	543.166	548.571	569.612	332.272	314.22	285.717	451.104	442.421	439.816	300.275	325.365	317.926
O75937	O75937	DNJC8_HUMAN	DNAJC8	913.558	960.456	937.573	1071.29	1028.06	1009.78	775.406	864.375	832.129	1116.62	1052.87	1005.88	764.214	680.641	807.015
Q8WXX5	Q8WXX5	DNJC9_HUMAN	DNAJC9	986.661	966.437	1014.68	962.049	995.449	997.52	596.135	603.638	575.48	414.012	403.237	385.963	963.762	859.659	960.191
O00115	O00115	DNS2A_HUMAN	DNASE2	63.8586	56.1631	75.7539	102.193	109.439	98.1272	158.995	185.948	186.118	205.567	204.214	197.303	155.919	134.319	150.361
Q5SXM8	Q5SXM8	DNLZ_HUMAN	DNLZ	143.865	125.151	119.579	136.659	129.628	131.871	85.6427	100.231	110.559	215.49	211.748	262.458	42.667	45.381	60.4009
Q05193	Q05193	DYN1_HUMAN	DNM1	21.8113	25.341	34.6826	36.3792	22.3452	20.9908	39.1415	35.5465	35.4879	33.7686	26.0619	24.3597	39.6657	51.3353	68.6291
O00429	O00429	DNM1L_HUMAN	DNM1L	1006.27	1036.09	1039.73	1044.73	1043.37	1060.48	1139.26	1105.34	1084.43	1013.88	1050.97	987.053	551.065	601.367	583.308
P50570	Q9UQ16;P50570	DYN2_HUMAN	DNM2	731.317	728.706	730.452	804.283	758.302	770.036	746.878	720.403	722.93	618.584	622.889	628.687	1116.7	1203.29	1159.75
Q9UQ16	Q9UQ16;Q05193	DYN3_HUMAN	DNM3	660.909	601.07	678.158	696.335	699.05	665.356	678.975	635.677	638.136	516.713	516.027	535.511	1114.62	1181.77	1217.67
Q6XZF7	Q6XZF7	DNMBP_HUMAN	DNMBP	72.0817	64.1454	77.7367	84.6447	75.6101	79.5555	49.3334	24.4394	31.7698				41.5814	77.5883	60.2091
P26358	P26358	DNMT1_HUMAN	DNMT1	203.862	195.031	198.211	230.93	242.131	244.886	306.604	294.782	306.052	228.084	217.988	210.377	295.315	269.227	311.244
Q9ULA0	Q9ULA0	DNPEP_HUMAN	DNPEP	359.729	364.301	363.344	371.498	369.644	363.06	169.384	161.99	180.715	205.632	194.987	178.663	420.129	377.658	431.806
O43598	O43598	DNPH1_HUMAN	DNPH1	1397.2	1364.78	1442.55	1398.77	1154.1	1148.61	2314.85	2090.23	2237.72	1065	1033.64	818.579	953.41	1028.95	1045.94
Q9H147	Q9H147	TDIF1_HUMAN	DNTTIP1	187.13	203.068	215.09	178.806	181.121	169.869	73.3811	82.4129	64.0507	74.6305	77.0728	78.5143	191.986	162.539	147.993
Q5QJE6	Q5QJE6	TDIF2_HUMAN	DNTTIP2	204.55	203.683	192.981	230.422	221.531	229.513	102.254	88.9887	77.4533	101.393	87.5068	86.7481	134.442	164.576	173.869
Q14185	Q14185	DOCK1_HUMAN	DOCK1	275.936	279.978	280.617	296.58	253.987	277.557	156.652	159.974	134.538	123.082	114.442	136.983	161.222	202.556	166.769
Q5JSL3	Q5JSL3	DOC11_HUMAN	DOCK11					73.1872		18.2967	44.4951					90.4036	119.284	85.717
Q8N1I0	Q8N1I0	DOCK4_HUMAN	DOCK4	9.04097				35.8542			16.6808	20.4388	31.3133	40.3726	25.4747	105.813	149.73	103.671
Q9H7D0	Q9H7D0	DOCK5_HUMAN	DOCK5	136.355	143.476	142.827	120.944	119.05	114.395	184.942	176.433	174.023	107.494	99.3851	96.8453	412.489	468.589	386.973
Q96HP0	Q96HP0	DOCK6_HUMAN	DOCK6	20.7945	21.2334	26.446	30.052	25.5623		31.4098	30.5684	31.7604	22.0479	15.5112	36.2086	58.3104	74.0655	61.9749
Q96N67	Q96N67	DOCK7_HUMAN	DOCK7	80.4372	83.4755	79.417	75.2701	79.1985	77.0815	243.23	242.984	227.915	188.712	180.936	181.229	249.036	313.178	234.373
Q9BZ29	Q96BY6;Q9BZ29;Q5JSL3	DOCK9_HUMAN	DOCK9	54.6406	60.653	51.6597	51.9942	47.5041	50.7404	64.0317	75.7654	62.032	35.0373	33.7841	45.4258	63.3544	69.6051	70.1988
Q9BU89	Q9BU89	DOHH_HUMAN	DOHH	113.891	117.232	117.535	100.093	111.078	115.396	93.7984	83.907	91.5751	184.165	181.143	171.96	86.7378	84.0445	98.9721
Q9UPQ8	Q9UPQ8	DOLK_HUMAN	DOLK	34.0668	35.4433	48.2232	42.2333	39.8499	32.5825	20.3117	30.2636	16.8536	33.0995	17.8045	23.5632	18.9733	27.1396
Q86YN1	Q86YN1	DOPP1_HUMAN	DOLPP1	176.583	154.51	155.392	153.608	157.377	154.77	93.4625	69.7117	95.9991	133.113	132.668	123.814	62.7183	53.5915	53.2753
Q9Y3R5	Q9Y3R5	DOP2_HUMAN	DOP1B			20.3081	34.3	37.999	28.666				51.055	51.0178	52.1186	136.082	164.519	129.253
Q9H3H5	Q9H3H5	GPT_HUMAN	DPAGT1	137.01	131.638	136.987	110.715	120.064	119.474	46.5073	43.1401	52.075	58.0958	57.29	63.0474	179.717	176.922	187.122
Q9BVM2	Q9BVM2	DPCD_HUMAN	DPCD	334.717	313.155	339.275	281.746	278.079	264.039	288.003	294.526	305.666	221.757	225.36	209.331	147.085	135.178	129.832
Q92785	Q92785	REQU_HUMAN	DPF2	139.37	134.342	132.161	135.82	147.82	143.713	83.1864	84.5769	115.083	138.192	135.241	116.418	115.27	86.5661	87.2045
Q9BZG8	Q9BZG8	DPH1_HUMAN	DPH1	121.111	110.619	120.239	100.043	103.518	100.69	125.4	131.558	138.202	121.909	110.24	123.824	104.052	98.902	91.0964
Q9BQC3	Q9BQC3	DPH2_HUMAN	DPH2	99.507	93.7724	103.315	82.5483	81.5441	95.0359	103.615	111.642	109.798	99.7283	87.2697	75.8407	83.1473	72.091	88.74
Q9H2P9	Q9H2P9	DPH5_HUMAN	DPH5	115.821	129.036	141.319	103.49	111.751	128.705	139.61	136.671	143.167	223.719	236.221	203.197	110.512	88.1692	102.232
Q7L8W6	Q7L8W6	DPH6_HUMAN	DPH6	47.1663	48.5431	62.1168	47.2332	44.958	33.5503	51.6387	61.9425	62.458	89.6745	95.0562	80.7839		41.5	25.6174
O60762	O60762	DPM1_HUMAN	DPM1	1054.52	1113.2	1043.91	1046.56	1154.09	1145.05	1677.32	1555.46	1654.69	1163.83	1102.27	1116.9	914.706	992.406	835.791
Q9P2X0	Q9P2X0	DPM3_HUMAN	DPM3	67.7655	42.5067	82.7809	79.9524	95.7401	81.3491	162.881	169.895	151.906	97.2772	118.893	121.63	74.4446	83.4504	78.9587
Q9NY33	Q9NY33	DPP3_HUMAN	DPP3	881.177	892.177	915.4	959.296	890.762	898.322	879.813	894.208	866.62	880.272	890.688	861.421	1161.91	1270.19	1187.41
P27487	P27487	DPP4_HUMAN	DPP4	36.4207	38.1335	27.0374	78.4143	75.3116	83.6794	620.382	653.897	756.606		68.4973		369.043	283.894	352.277
Q9UHL4	Q9UHL4	DPP2_HUMAN	DPP7	211.966	193.521	206.016	232.36	221.284	239.288	1064.09	1104.28	1174.19	1602.69	1634.58	1555.44	293.818	279.621	274.375
Q6V1X1	Q6V1X1	DPP8_HUMAN	DPP8	42.1894	45.8315	41.3987	35.4366	42.0071	43.9884	52.0859	51.9444	48.7747	60.4531	61.8931	69.0152	49.5881	45.0673	54.9301
Q86TI2	Q86TI2	DPP9_HUMAN	DPP9	200.648	215.858	209.243	197.218	208.85	213.78	221.493	228.128	231.988	229.269	217.37	200.548	485.388	400.356	455.823
Q2PZI1	Q2PZI1;Q6NUT2	D19L1_HUMAN	DPY19L1	96.6904	104.458	101.825	79.1097	70.8335	69.2294	37.3111	25.1285	51.6129	41.642			199.101	171.1	203.88
Q12882	Q12882	DPYD_HUMAN	DPYD	447.91	456.814	398.853	909.582	844.805	747.559	524.884	562.401	579.836	864.788	894.019	943.758	639.365	710.659	979.126
Q16555	Q16555	DPYL2_HUMAN	DPYSL2	611.985	652.959	615.289	508.341	482.453	485.426	3311.64	3101.5	3546.67	411.779	396.357	368.539	1558.33	1458.12	1530.4
Q14195	Q14195	DPYL3_HUMAN	DPYSL3				49.0076	225.595	113.891	213.605	204.813	215.877	140.155	145.319	120.04	299.905	282.242	313.057
O14531	O14531	DPYL4_HUMAN	DPYSL4	116.09	140.607	126.301				51.1593	41.1364	58.1281	121.544	125.199	133.533	189.383	169.322	177.31
Q9BPU6	Q9BPU6	DPYL5_HUMAN	DPYSL5	1191.47	1092.71	1245.21	695.545	717.31	789.956	103.826	107.856	107.17	108.764	84.1006	78.2637	200.485	282.218	282.259
Q01658	Q01658	NC2B_HUMAN	DR1	386.023	286.526	363.455	386.365	369.36	358.084	290.515	331.204	323.72	289.494	262.092	302.985	329.245	244.569	309.821
Q14919	Q14919	NC2A_HUMAN	DRAP1	789.913	786.434	933.641	1124.5	1016.25	961.605	706.04	654.835	788.221	684.004	719.102	617.864	1068.23	628.865	874.312
Q9Y295	Q9Y295	DRG1_HUMAN	DRG1	559.502	548.285	546.391	523.653	534.315	534.48	392.917	404.768	403.533	386.311	383.58	360.773	353.848	349.987	341.356
P55039	P55039	DRG2_HUMAN	DRG2	428.919	434.732	446.624	426.547	412.784	403.71	272.644	301.178	299.184	385.939	354.136	353.682	260.323	245.553	242.058
Q9NRR4	Q9NRR4	RNC_HUMAN	DROSHA	41.5924		43.9655		35.1044	20.3867	40.3553	51.0345	45.9937	36.536	43.9515	30.4741	39.7231		38.3792
Q08554	Q08554	DSC1_HUMAN	DSC1	34.5917						24.9483		67.039	19.7933			28.0034		40.9888
Q02487	Q02487	DSC2_HUMAN	DSC2		17.3249		45.5231	32.4432	42.4461				38.9948	33.4775	37.8982	51.2451	37.066	31.8175
Q14574	Q14574;Q02487	DSC3_HUMAN	DSC3	163.321	156.584	152.51	152.169	157.477	151.935			41.4264	65.3647	78.4394	76.1503	88.0276	83.1325	111.323
Q9BVC3	Q9BVC3	DCC1_HUMAN	DSCC1	24.6187	33.5847	31.924	29.4575	27.0854	23.8796	80.5846	78.993	94.3727	67.1976	72.5401	69.184	36.2469	33.3326	42.3697
Q8IZU8	Q8IZU8	DSEL_HUMAN	DSEL							49.6376	36.1084	47.9523	26.0599	19.8829	22.0499	11.4632	12.2609	6.56416
Q02413	Q02413	DSG1_HUMAN	DSG1	41.0285	17.5988	38.0761		23.5763	30.1209	23.6262	19.7822	118.91	26.1353	46.0855		92.4178		89.1955
Q14126	Q14126	DSG2_HUMAN	DSG2	206.591	207.915	219.573	218.159	221.556	215.219	140.128	125.647	127.173	318.021	332.105	308.386	150.505	136.925	135.397
P32926	P32926	DSG3_HUMAN	DSG3	41.6876	41.6677	43.9278	35.8823	39.6318	42.0634
Q9H410	Q9H410	DSN1_HUMAN	DSN1	94.1049	87.5773	94.6407	91.3922	87.2484	91.3722	60.9396	47.8329	64.6176	57.328	59.2852	48.6497	59.4573	65.159	61.5038
P15924	P15924	DESP_HUMAN	DSP	3029.55	3041.01	3066.77	2574.97	2562.26	2557.97	229.448	211.403	320.976	287.137	258.877	276.459	367.943	556.662	429.123
Q03001	Q03001	DYST_HUMAN	DST	199.331	213.772	203.04	99.9288	101.41	105.617	56.3194	80.8	63.1818	85.8946		79.6095	138.222	144.114	106.127
P60981	P60981	DEST_HUMAN	DSTN	2287.08	1891.42	2380.92	2810.19	2735.55	2442.9	1891.56	2413.66	2102.05	1929.05	1710.14	1675.68	2697.28	2294	2351.2
Q8TEA8	Q8TEA8	DTD1_HUMAN	DTD1	140.722	125.964	127.204	99.5127	107.041	115.988	236.524	245.426	243.069	146.929	149.433	136.124	364.837	289.367	326.98
Q96FN9	Q96FN9	DTD2_HUMAN	DTD2			24.8244	15.4038	16.8125	22.0987	14.3509	22.9233		66.8625	62.5002	70.7609	48.0422	44.0336	55.9142
Q9NZJ0	Q9NZJ0	DTL_HUMAN	DTL	35.1532		38.5899	22.5218			68.4632	71.9255	61.6874	57.5489	32.0984	56.4055	52.8365	33.21	58.0687
O60941	O60941;Q9Y4J8	DTNB_HUMAN	DTNB	70.3572	93.5048	85.3321	79.7897	68.7757	81.5445	55.6222	44.742	42.562	111.247	99.1569	92.7494	62.9539	99.8735	89.3696
Q96EV8	Q96EV8	DTBP1_HUMAN	DTNBP1	139.314	251.997	181.331	254.905	230.308	204.331	305.394	295.287	305.829	191.774	201.829	168.346	374.894	316.78	324.307
Q8NBA8	Q8NBA8	DTWD2_HUMAN	DTWD2	61.4798	78.0913	66.9812	24.7374	34.3654	31.7318	38.8601	31.0693	29.2626	63.3304	52.723	76.3642	20.3345	25.8397	22.1073
Q8TDB6	Q8TDB6	DTX3L_HUMAN	DTX3L	44.6563	54.1211	33.6366	97.3335	91.54	98.9547	59.6804	62.3151	54.1501	82.8935	91.2393	82.7415	216.823	233.647	214.951
P23919	P23919	KTHY_HUMAN	DTYMK	1111.47	1086.75	1068.42	952.584	919.202	938.173	1079.72	1084.59	1127.96	1122.42	1162.71	1206.38	1110.59	998.234	1096.96
Q9NRD9	Q9NRD9	DUOX1_HUMAN	DUOX1	34.1911	55.7361	53.4394	73.6889	52.9675	55.7517
Q1HG43;Q1HG44	Q1HG44;Q1HG43	DOXA1_HUMAN;DOXA2_HUMAN	DUOXA1;DUOXA2		11.8459	15.1069	8.02122	22.1624
Q6P1R4	Q6P1R4	DUS1L_HUMAN	DUS1L	24.8915	32.529	26.8744	30.9256	30.3436	24.5882	88.3993	94.7147	98.0084	56.8999	59.9786	52.0462	11.9741	25.3673	40.476
Q9NX74	Q9NX74	DUS2L_HUMAN	DUS2	127.727	138.353	128.427	102.92	115.173	119.757	92.6156	87.7355	95.8126	121.637	121.586	114.54	71.09	76.9246	59.0607
Q96G46	Q96G46	DUS3L_HUMAN	DUS3L	178.047	175.873	163.325	165.847	164.826	179.502	170.959	156.195	167.561	152.407	152.575	143.751	94.2082	127.5	111.575
O75319	O75319	DUS11_HUMAN	DUSP11	48.7357	57.3823	65.8236	58.0386	66.7411	75.4797	24.6629		32.6491				21.3819	18.6826	23.259
Q9UNI6	Q9UNI6	DUS12_HUMAN	DUSP12	509.096	567.652	597.88	490.548	480.617	559.325	272.397	227.37	322.373	455.795	499.789	369.998	522.323	483.89	452.914
O95147	O95147	DUS14_HUMAN	DUSP14	47.4287	58.1408	48.0523	51.8013	29.5168	59.0359	74.245
Q9BVJ7	Q9BVJ7	DUS23_HUMAN	DUSP23	216.087	188.328	206.275	249.873	267.514	269.412	570.544	585.075	546.367	363.71	361.72	394.917	41.3664	62.6247	46.0803
P51452	P51452	DUS3_HUMAN	DUSP3	286.982	257.644	282.279	373.76	378.489	371.705	240.146	241.658	243.553	506.147	471.588	515.405	775.872	708.043	746.857
P33316	P33316	DUT_HUMAN	DUT	586.867	587.028	546.478	498.026	509.073	507.855	935.117	862.803	990.48	765.172	763.299	713.505	247.665	239.565	253.099
O14641	O14641	DVL2_HUMAN	DVL2	63.4583	56.2397	67.6515	71.2907	72.4853	61.2476	84.8724	72.1551	78.4851	107.021	110.452	87.6623	62.4151	71.3649	69.427
Q92997	P54792;O14640;Q92997	DVL3_HUMAN	DVL3	75.2435	47.6993	80.0305	86.7187	78.1209	75.7642	51.1992	53.7752	52.3131	72.1844	67.9757	90.2409	109.374	97.3655	117.085
O77932	O77932	DXO_HUMAN	DXO	21.8158	29.9954	19.4525	10.9943	23.8924		63.9061	46.764	51.7599	33.901	28.4034		39.6659	24.2547
Q7RTS9	Q7RTS9	DYM_HUMAN	DYM	50.5038	44.0763	45.5375	41.8188	44.5467	46.2773	124.51	106.615	101.202	55.5503	46.6942	53.6129	44.6945	59.8477	54.0006
Q14204	Q14204	DYHC1_HUMAN	DYNC1H1	1424.05	1430.74	1416.38	1159.07	1148.92	1150.68	1169.13	1107.37	1032.16	1118.15	1056.93	1045.5	1643.52	2509.93	1759.75
Q13409	Q13409	DC1I2_HUMAN	DYNC1I2	416.328	404.738	403.655	348.922	358.568	345.218	227.086	224.564	268.654	290.306	314.983	299.929	537.387	437.284	438.232
Q9Y6G9	Q9Y6G9	DC1L1_HUMAN	DYNC1LI1	322.588	360.379	361.495	276.207	273.017	260.273	686.01	689.115	735.749	581.654	561.354	552.751	816.587	758.219	778.698
O43237	O43237	DC1L2_HUMAN	DYNC1LI2	566.7	550.34	597.894	516.638	531.009	519.012	274.705	249.047	257.139	304.486	311.291	303.359	510.95	454.026	491.603
Q8NCM8	Q8NCM8	DYHC2_HUMAN	DYNC2H1	38.9573	34.2745	33.8409	47.494	40.909	28.7648	83.4707	86.9039	78.2395	39.6382	24.4239	23.6989	80.6037	104.081	78.1087
Q96EX3	Q96EX3	DC2I2_HUMAN	DYNC2I2	31.2538	25.8819	16.0737	32.096	31.5418	29.509	29.2222	20.0884	38.2869	9.23236	14.3424	13.4057	34.6754	28.6833	35.9956
Q8TCX1	Q8TCX1	DC2L1_HUMAN	DYNC2LI1						19.9321	38.0489	30.3716	30.1685					23.752	36.388
P63167	P63167	DYL1_HUMAN	DYNLL1	811.064	717.084	703.006	1041.78	926.63	797.926	1428.32	781.59	670.632	300.359	225.458		633.546	805.128	1006.47
Q96FJ2	Q96FJ2	DYL2_HUMAN	DYNLL2	1254.13	1088.55	1360.65	1083.5	1253.42	1292.24	1618.1	1585.93	1449.52	1853.03	1911.02	1471.74	1684.57	1821.6	1951.62
Q9NP97	Q9NP97	DLRB1_HUMAN	DYNLRB1	484.822	519.229	479.693	515.408	547.018	517.199	370.669	375.08	374.353	372.897	317.642	335.546	622.933	638.146	648.422
P63172	P63172	DYLT1_HUMAN	DYNLT1	116.838	119.013	114.982	67.659	88.4533	86.7139	72.9408	62.6627	77.488	51	42.1558	50.3599	37.246	39.4572	41.8453
Q13627	Q13627	DYR1A_HUMAN	DYRK1A	58.6642	60.2048	61.2373	61.3719	59.5958	55.1063	43.8333	51.8273	47.5232	41.722	51.9574	46.7424	71.28	71.1857	71.0549
Q16254	Q16254	E2F4_HUMAN	E2F4	30.3531	33.0582	26.4859	41.9346	35.1562	45.4418	51.8815	44.2812	38.6438	41.703	47.5196	51.699	42.6705	35.4756	45.5577
Q56P03	Q56P03	EAPP_HUMAN	EAPP				35.4911	30.0112	28.1243			24.9504	45.2632	35.9278	19.4412	10.3843
Q5JPH6	Q5JPH6	SYEM_HUMAN	EARS2	332.834	333.183	320.375	251.773	269.152	285.029	250.507	238.174	262.993	573.454	562.755	555.188	128.029	118.645	99.4325
O00559	O00559	RCAS1_HUMAN	EBAG9	227.51	230.491	297.126	211.339	226.882	248.129	165.253	165.887	148.55	175.862	179.536	140.8	189.644	127.341	293.536
Q9H4W6	Q9H4W6;Q9HAK2;Q9UH73;Q9BQW3	COE3_HUMAN	EBF3	17.5203	24.7423	18.5395			12.3871	7.06029
Q99848	Q99848	EBP2_HUMAN	EBNA1BP2	673.065	690.526	668.041	606.322	615.813	607.211	259.076	306.069	277.785	384.85	433.355	388.781	220.345	248.402	273.587
Q15125	Q15125	EBP_HUMAN	EBP	4471.23	4696.23	4571.39	3536.26	4056.55	4277	3061.27	2953.6	3166.23	1855	1917.62	1770.92	1648.84	1674.31	1734.21
O95905	O95905	ECD_HUMAN	ECD	114.741	103.846	98.6441	206.386	205.993	208.236	60.4156	75.5645	63.2323	88.243	90.3082	101.411	206.09	191.755	203.123
P42892	P42892	ECE1_HUMAN	ECE1	44.2163	44.5593	43.3622	90.2641	88.9552	89.6026	39.7351	45.924	41.2793	45.4621	50.5787	47.954	102.854	88.1893	116.219
Q13011	Q13011	ECH1_HUMAN	ECH1	2096.88	2099.92	2118.3	1992.81	1806.45	1961.02	5371.1	4478.83	4869.13	7914.03	7406.19	6327.58	1568.67	1248.69	1596.54
Q9NTX5	Q9NTX5	ECHD1_HUMAN	ECHDC1	489.789	502.441	505.608	433.672	419.533	438.177	51.5855	51.2296	45.4327				107.265	118.275	113.432
Q86YB7	Q86YB7	ECHD2_HUMAN	ECHDC2	172.592				136.298		191.88	163.952	205.939		46.7287	266.914
Q96DC8	Q96DC8	ECHD3_HUMAN	ECHDC3	97.6462	93.9385	105.214	63.5022	68.1712	66.5649		31.9779		530.296	526.739	498.966
P30084	P30084	ECHM_HUMAN	ECHS1	2675.41	2634.4	2527.76	2224.51	2286.51	2268.15	3058.5	3192.84	3368.48	4204.31	4056.84	4013.79	1606.13	1378.01	1725.75
P42126	P42126	ECI1_HUMAN	ECI1	1226.99	1213.45	1241	1053.43	1079.04	1152.85	1776.96	1785.09	1778.82	3931.62	3990.42	4264.69	579.449	520.292	562.906
O75521	O75521	ECI2_HUMAN	ECI2	218.263	212.061	205.225	166.586	145.335	157.885	503.437	433.802	543.958	714.109	765.636	776.47	708.376	678.716	702.033
Q5VYK3	Q5VYK3	ECM29_HUMAN	ECPAS	534.358	527.969	508.718	432.603	441.703	464.588	540.098	510.226	524.841	541.96	542.121	509.884	383.187	418.925	352.927
Q9BQ95	Q9BQ95	ECSIT_HUMAN	ECSIT	253.068	243.511	260.474	249.299	220.585	188.835	565.125	443.776	548.194	486.277	491.611	464.076	315.749	280.496	334.198
Q9H8V3	Q9H8V3	ECT2_HUMAN	ECT2	71.2106	79.4885	86.5733	39.2549	35.4273	42.4039	66.4866	74.9597	64.4878	31.761	47.489	34.8889	85.5995	114.03	104.025
Q96F86	Q96F86	EDC3_HUMAN	EDC3	83.5988	87.0794	84.4637	98.3733	104.111	85.0382	124.668	143.361	137.054	126.868	139.529	128.839	100.856	110.749	109.324
Q6P2E9	Q6P2E9	EDC4_HUMAN	EDC4	325.993	328.147	304.545	322.536	329.496	323.496	404.622	402.094	416.836	307.802	307.3	308.109	210.82	224.64	198.203
Q9BZQ6	Q9BZQ6	EDEM3_HUMAN	EDEM3	35.8216	45.1206	32.4474	51.7944	41.8426	48.6501	106.439	120.07	118.153	103.009	91.9733	88.5091	95.8501	93.8495	87.6668
O60869	O60869	EDF1_HUMAN	EDF1	644.435	604.079	682.526	911.31	950.991	841.697	579.95	676.041	686.809	728.129	676.978	504.328	729.413	646.443	758.047
O43854	O43854	EDIL3_HUMAN	EDIL3						17.5001							105.628	90.3876	131.076
Q15075	Q15075	EEA1_HUMAN	EEA1	265.499	279.808	275.94	337.476	334.041	331.201	330.527	343.74	347.783	293.075	282.964	271.595	238.321	189.261	226.457
O75530	O75530	EED_HUMAN	EED	89.7242	95.3279	81.746	86.1392	84.5696	92.5634	98.2776	68.3507	72.7932	61.7469	63.0914	59.3589	45.4666	53.295	52.6309
Q5VTE0	P68104;Q5VTE0	EF1A3_HUMAN	EEF1A1P5	13401.2	14698.3	15326.5	16464	14933.9	17123.7	15840.3	16598.3	13262.3	11020.6	11073.8	10103.4	16931.8	14864.5	16906.3
Q05639	Q05639	EF1A2_HUMAN	EEF1A2	31043.4	32984.5	33586.2	34226.2	30484.6	34433.5	31638.7	30813	29128.8	34063.8	33272.8	35341	41523.8	39012.9	43922
Q5JPI9	Q5JPI9	EFMT2_HUMAN	EEF1AKMT2					30.4326		31.1212	35.6335	21.7957	24.1611	23.5317	19.0116	23.2314	48.9461
P0DPD7	P0DPD7;P0DPD8	EFMT4_HUMAN	EEF1AKMT4	346.499	346.427	336.8	178.874	167.68	181.726	172.134	146.393	148.066	127.972	145.014	101.439	57.3747	76.4076	70.566
P24534	P24534	EF1B_HUMAN	EEF1B2	6753.54	6672.57	6743.19	6261.42	6608.56	6170.52	3840.94	3579.14	3964.86	4242.69	4197	4101.05	3864.96	3562.48	4322.02
P29692	P29692	EF1D_HUMAN	EEF1D	13292.2	13085.3	13888.3	15026.8	13919.8	13662.4	3794.97	4145.3	3689.16	4461.49	3615.05	4537.15	7303.48	8245.62	7911.41
O43324	O43324	MCA3_HUMAN	EEF1E1	648.809	548.107	703.261	566.989	519.135	544.717	497.765	494.863	490.142	575.945	563.422	592.389	465.855	476.086	456.164
P26641	P26641	EF1G_HUMAN	EEF1G	9953.37	10068	10142	10690.7	9748.49	10020.9	6732.91	6659.29	6858.14	8875.77	8974.38	8631.18	10099.8	8219.34	10055.7
P13639	P13639	EF2_HUMAN	EEF2	10928.6	10546.7	10626.4	12178.4	12320.5	12260.5	9762.08	9332.67	9429.53	10502.9	10172.2	10094.7	8846.21	7862.52	8970.21
O00418	O00418	EF2K_HUMAN	EEF2K	375.837	395.033	368.251	250.668	242.863	235.841	95.1073	95.454	93.4707	59.9479	83.1922	72.3597	69.0869	86.0832	75.3185
A6NEL3;P0C5J1;Q8N7N1;Q96G04	Q8N7N1;Q96G04;P0C5J1;A6NEL3	EF2KT_HUMAN;F86B1_HUMAN;F86B2_HUMAN;F86C2_HUMAN	EEF2KMT;FAM86B1;FAM86B2;FAM86C2P	33.4968	18.9236	20.8538			30.8473	44.835	26.895	31.9188	56.9625	59.1181	46.2806			28.2131
P57772	P57772	SELB_HUMAN	EEFSEC	448.971	468.196	458.808	374.255	395.447	393.737	646.512	658.153	659.154	451.786	446.103	367.26	232.654	262.572	274.097
Q7L9B9	Q7L9B9	EEPD1_HUMAN	EEPD1		15.4138	12.9359	24.7699			30.0764	29.1148	29.6766	55.3328	66.4867	49.4348	126.687	116.631	115.643
Q12805	Q12805	FBLN3_HUMAN	EFEMP1	224.742	207.373	224.233	76.4412	80.8122	69.0408
Q96C19	Q96C19	EFHD2_HUMAN	EFHD2	290.211	285.952	281.488	389.338	377.282	378.17	177.2	170.195	182.974	163.66	179.968	171.925	662.769	535.105	622.998
Q7Z2Z2	Q7Z2Z2	EFL1_HUMAN	EFL1	252.209	264.777	243.684	204.909	218.809	213.083	156.276	153.091	181.927	217.751	206.294	182.684	234.281	224.079	225.517
P20827	P20827	EFNA1_HUMAN	EFNA1	31.4355	28.62	30	46.2204	40.5842	51.9486	87.172	74.5584	60.388	21.3863	16.7864
P98172	P98172	EFNB1_HUMAN	EFNB1	28.1334	30.6365	32.2269	38.5217	47.2749	36.9277							31.4285	31.5881	44.4067
Q14156	Q14156	EFR3A_HUMAN	EFR3A	44.6494	39.7535	42.0284	56.1023	59.4403	64.0396	69.8146	44.3584	51.8641	67.2066	56.3808	71.5447	98.1679	95.5889	85.8192
O43281	O43281	EFS_HUMAN	EFS	38.521	33.963	33.0011	41.0151	38.6386	32.5627				63.5849	62.6443	76.6439
Q15029	Q15029	U5S1_HUMAN	EFTUD2	633.564	634.93	622.593	644.885	666.225	681.524	728.672	722.993	729.485	740.894	770.897	725.227	744.828	702.901	786.273
P00533	P00533	EGFR_HUMAN	EGFR	1082.75	1072.57	1048.89	883.532	847.568	857.445	135.082	127.574	121.689	151.711	153.795	142.529	170.414	160.822	175.134
Q9GZT9	Q9GZT9	EGLN1_HUMAN	EGLN1	27.4638	22.4148	20.5779	35.5382	48.2683	46.6041	112.209	120.76	135.312	94.5935	99.808	97.2514	117.785	100.274	125.827
Q8NDI1	Q8NDI1	EHBP1_HUMAN	EHBP1	209.087	220.394	206.917	211.604	199.289	217.957	246.408	249.113	293.39	97.1643	138.55	82.2373	199.215	196.703	205.33
Q8N3D4	Q8N3D4	EH1L1_HUMAN	EHBP1L1	42.5133	25.8685		38.412	40.6639	43.2501	34.5762	38.7632	39.7837				91.4751	110.753	98.2898
Q9H4M9	Q9H4M9;Q9NZN3	EHD1_HUMAN	EHD1	1244.49	1252.38	1227.08	1352.59	1418.12	1440.05	365.835	361.796	358.679	230.835	210.42	212.765	2142.94	2024.09	2053.24
Q9NZN4	Q9NZN4	EHD2_HUMAN	EHD2	1138.74	1132.82	1155.03	1408.09	1392.43	1457.79			165.315		75.8526		222.194
Q9NZN3	Q9NZN3	EHD3_HUMAN	EHD3	43.9772	70.1266	53.1683	48.7026	68.06	57.0298	11.4855	15.4491		26.2981	16.2393	33.5856	73.2943	58.9744	69.1553
Q9H223	Q9NZN3;Q9H223	EHD4_HUMAN	EHD4	604.042	601.172	633.219	631.082	664.936	641.924	238.91	261.2	242.648	233.01	240.109	204.237	1245.22	1308.78	1246.03
Q9NZC4	Q9NZC4	EHF_HUMAN	EHF								63.2301	42.4634	96.7551	104.957	107.545
Q08426	Q08426	ECHP_HUMAN	EHHADH	344.645	357.436	334.74	309.021	306.807	314.848							179.546	236.27	195.621
Q9H9B1	Q9H9B1	EHMT1_HUMAN	EHMT1	115.64	104.482	110.869	87.9732	93.9174	87.7679	70.8511	87.9345	74.9002	74.5942	81.1524	65.9145	46.0668	57.8263	41.7944
Q96KQ7	Q96KQ7	EHMT2_HUMAN	EHMT2	71.8798	52.3949	67.2304	63.3435	51.885	54.9674	59.2477	66.8644	64.8247	61.5876	52.055	69.4546	54.1482	55.1891	53.1901
O14681	O14681	EI24_HUMAN	EI24	231.081	256.25	320.552	309.67	269.674	352.873	377.214	280.405	281.041	293.198	267.257	306.086	384.347	303.035	299.778
O60739;P41567	O60739;P41567	EIF1B_HUMAN;EIF1_HUMAN	EIF1;EIF1B	160.844	131.638	163.053	174.536	246.385	181.394	128.207	197.963	207.648	346.352	290.185	321.476	201.905	182.621	154.526
Q8N9N8	Q8N9N8	EIF1A_HUMAN	EIF1AD	167.876	164.37	179.581	161.807	145.505	160.258	125.814	126.241	150	91.6544	110.563	91.805	186.695	146.598	187.043
O14602;P47813	O14602;P47813	IF1AX_HUMAN;IF1AY_HUMAN	EIF1AX;EIF1AY	540.47	559.35	542.948	639.502	607.164	622.345	571.697	693.135	649.614	644.774	717.757	592.151	598.385	495.291	519.559
Q9BY44	Q9BY44	EIF2A_HUMAN	EIF2A	790.31	790.861	825.223	667.94	677.702	691.262	487.338	485.573	510.659	552.054	537.872	519.511	501.834	507.834	531.136
P19525	P19525	E2AK2_HUMAN	EIF2AK2	245.906	235.131	237.333	241.35	250.207	257.546	158.317	154.071	160.405	136.039	124.278	120.83	362.504	410.917	335.991
Q9NZJ5	Q9NZJ5	E2AK3_HUMAN	EIF2AK3	29.2842	30.482	29.6226	33.0204	29.7497	29.387	29.3917	28.7918	22.4558	32.6351	35.0423	39.6683	32.8666	47.7418	41.3872
Q9P2K8	Q9P2K8	E2AK4_HUMAN	EIF2AK4	63.4841	55.7877	70.3795	71.6247	64.3449	58.6759	112.408	95.3324	96.1586	194.937	190.915	189.003	151.377	189.597	161.229
Q14232	Q14232	EI2BA_HUMAN	EIF2B1	511.907	476.458	517.957	473.766	495.39	484.878	597.079	601.775	563.915	390.014	358.591	347.75	543.678	502.741	542.376
P49770	P49770	EI2BB_HUMAN	EIF2B2	869.734	833.894	914.763	691.371	751.08	727.442	812.043	788.174	807.514	807.768	782.058	768.4	989.511	974.702	922.706
Q9NR50	Q9NR50	EI2BG_HUMAN	EIF2B3	390.127	390.518	367.663	291.595	295.973	313.101	338.776	323.748	324.562	355.953	332.885	330.851	455.702	425.81	446.327
Q9UI10	Q9UI10	EI2BD_HUMAN	EIF2B4	539.005	525.177	523.989	433.665	441.233	429.541	480.514	479.358	449.499	426.023	394.842	397.86	587.236	641.179	552.838
Q13144	Q13144	EI2BE_HUMAN	EIF2B5	548.62	501.331	566.605	432.622	432.955	413.749	450.906	484.478	435.072	430.548	431.397	404.852	573.777	537.024	578.657
P41214	P41214	EIF2D_HUMAN	EIF2D	150.164	157.733	154.659	127.413	120.415	118.157	100.398	102.992	109.671	69.8217	64.0667	59.6147	241.472	243.811	228.775
P05198	P05198	IF2A_HUMAN	EIF2S1	3127.21	3114.36	3105.78	3099.95	2944.69	3066.6	1873.75	1798.66	1878.71	1995	2028.65	1953.62	3455.28	3396.17	3472.11
P20042	P20042	IF2B_HUMAN	EIF2S2	1462.79	1454.87	1443.28	1387.61	1505.24	1431.45	784.176	810.599	804.055	1009.98	971.507	963.257	1345.67	1253.12	1160.03
P41091	P41091	IF2G_HUMAN	EIF2S3	3372.91	3523.03	3548.82	3398.05	3461.67	3663.16	1981.15	1997.66	2001.19	2581.93	2623.26	2477.43	3505.21	3413.47	3564.05
Q14152	Q14152	EIF3A_HUMAN	EIF3A	1550.34	1588.18	1543.37	1327.96	1403.73	1419.55	1319.76	1256.48	1234.81	1337.36	1335.27	1318.25	987.11	1151.81	1069.41
P55884	P55884	EIF3B_HUMAN	EIF3B	1229.82	1217.79	1167.44	1130.95	1027.11	1067.25	1317.37	1299.59	1366.31	1342.87	1373.55	1300.39	1349.44	1269.51	1359.93
Q99613	Q99613;B5ME19	EIF3C_HUMAN	EIF3C	1026.47	1072.49	1036.68	953.826	946.602	951.833	922.997	885.474	898.865	936.259	975.037	881.157	743.286	698.434	759.695
O15371	O15371	EIF3D_HUMAN	EIF3D	1149.16	1181.46	1181.34	1143.42	1096.32	1123.63	1214.39	1144.28	1067.52	1146.11	1150.79	1144.23	900.023	1030.75	959.106
P60228	P60228	EIF3E_HUMAN	EIF3E	1332.61	1337.89	1344.73	1187.54	1203.26	1226.11	1135.82	1075.37	1142.91	1197.78	1196.99	1174.32	1003.62	948.575	983.429
O00303	O00303	EIF3F_HUMAN	EIF3F	1506.74	1554.93	1546.62	1349.14	1469.58	1401.27	1334.14	1291.95	1367.93	1550.92	1569	1465.75	1333.4	1203.32	1327.82
O75821	O75821	EIF3G_HUMAN	EIF3G	1640.17	1682.98	1628.07	1441.06	1514.53	1450.2	1236.8	1525.35	1553.87	1601.79	1682.65	1556.39	1873.19	1754.11	1726.84
O15372	O15372	EIF3H_HUMAN	EIF3H	803.346	812.518	789.216	694.744	728.138	716.206	682.038	674.316	729.266	782.25	796.091	763.932	604.841	503.905	554.187
Q13347	Q13347	EIF3I_HUMAN	EIF3I	879.905	847.485	871.309	787.677	778.5	805.901	958.849	953.681	978.106	928.682	979.601	893.338	1005.39	928.201	990.59
O75822	O75822	EIF3J_HUMAN	EIF3J	1310.67	1254.97	1245.61	1196.6	1309.56	1182.42	654.219	777.596	781.833	934.129	965.238	968.06	852.761	791.314	956.559
Q9UBQ5	Q9UBQ5	EIF3K_HUMAN	EIF3K	1213.72	1252.7	1261.75	1045.84	990.51	1048.37	1135.84	1033.58	950.938	1152.74	1069.6	1190.49	890.411	687.794	806.612
Q9Y262	Q9Y262	EIF3L_HUMAN	EIF3L	2454.1	2396.74	2374.86	2033.86	2113.37	2155.84	2231.06	2203.95	2203.84	2369.55	2421.96	2381.21	1761.3	1756.25	1635.61
Q7L2H7	Q7L2H7	EIF3M_HUMAN	EIF3M	469.579	477.587	467.302	418.298	464.258	473.951	394.09	328.279	377.464	425.204	459.346	444.802	395.272	367.507	383.225
P60842	P60842;Q14240	IF4A1_HUMAN	EIF4A1	8407.74	8446.72	8483.61	8413.05	8316.22	8396.22	8956.84	8682.88	8470.27	8853.18	8992.99	8487.75	7631.73	7605.56	8041.65
Q14240	Q14240	IF4A2_HUMAN	EIF4A2	644.227	681.787	643.964	700.996	695.671	723.378	674.107	678.66	712.289	636.432	610.456	624.919	1055.31	915.539	993.727
P38919	P38919	IF4A3_HUMAN	EIF4A3	1988.95	1981.88	1954.59	2088.38	2056.69	2054.58	1644.02	1752.99	1686.63	1509.2	1456.37	1485.94	1605.61	1637.72	1682.51
P23588	P23588	IF4B_HUMAN	EIF4B	2149.78	2112.67	2061.74	1944.98	2146.81	2058.03	1437.96	1721.45	1690.72	1353.69	1231.43	1021.3	1588.92	1548.86	1575.52
P06730	P06730	IF4E_HUMAN	EIF4E	1042.96	1124.75	1074.72	1061.07	1083.95	1063.85	1176.21	1138.88	1233.8	1534.95	1675.56	1521.27	997.855	884.957	912.607
O60573	O60573	IF4E2_HUMAN	EIF4E2	100.984	90.7109	96.5431	127.59	124.795	131.06	130.569	121.63	151.159	105.137	99.0136	98.593	122.009	127.84	111.306
Q13541	Q13541	4EBP1_HUMAN	EIF4EBP1	62.2613	116.881	67.861	47.4714	63.3684	63.1177	84.4729	51.6578	80.6038	96.9375	96.7898	124.248		38.9328
Q9NRA8	Q9NRA8	4ET_HUMAN	EIF4ENIF1	38.7347	32.3874	32.2149	27.1816	35.8089	36.4233	39.5941	34.2238	49.5385	33.5033	62.5907	39.9671	32.7721	36.8477	38.2443
Q04637	Q04637	IF4G1_HUMAN	EIF4G1	1185.8	1155.81	1147.59	1312.21	1373.39	1331.05	1577.03	1641.46	1647.92	1453.86	1496.99	1426.78	1800.35	1935.74	1749.69
P78344	P78344	IF4G2_HUMAN	EIF4G2	602.901	625.597	604.54	718.667	735.179	724.078	587.204	559.554	567.878	579.561	592.246	604.64	869.328	800.809	875.591
O43432	O43432	IF4G3_HUMAN	EIF4G3	161.955	173.087	168.26	180.104	178.282	168.475	159.091	151.626	152.224	146.312	153.224	154.195	119.038	142.023	125.095
Q15056	Q15056	IF4H_HUMAN	EIF4H	1226.9	1273.29	1225.9	1767.15	1782.99	1729.17	1839.97	1824.09	1938.59	1499.11	1452.24	1251.43	2001	1715.45	2075.44
P55010	P55010	IF5_HUMAN	EIF5	1168.75	1143.28	1203.76	965.367	928.13	910.363	690.752	648.263	744.373	992.766	1040.72	951.105	1798.13	1343.13	1565.73
P63241	Q9GZV4;P63241;Q6IS14	IF5A1_HUMAN	EIF5A	6879.58	7214.61	6634.98	6662.53	6101.99	5962.58	7899.41	8459.17	9279.55	5074.47	4872.3	4271.43	4932.51	3939.42	5086.41
O60841	O60841	IF2P_HUMAN	EIF5B	927.848	924.126	919.918	832.228	860.226	854.416	609.763	600.065	659.965	658.382	686.858	632.223	784.187	749.163	796.583
P56537	P56537	IF6_HUMAN	EIF6	4772.93	4997.15	4923.22	4211.62	4980.83	5496.24	1690.91	1756.13	1950.57	2470.53	2460.35	2334.19	2907.63	2422.41	2881.98
Q53HC9	Q53HC9	EIPR1_HUMAN	EIPR1	165.228	166.394	154.987	152.108	152.092	143.526	202.698	199.953	203.196	174.355	179.177	170.546	263.888	212.176	257.599
Q9BQ52	Q9BQ52	RNZ2_HUMAN	ELAC2	531.704	523.137	515.421	476.093	477.908	469.268	469.336	429.345	453.052	496.455	487.851	426.864	303.334	291.903	322.298
Q6UXG2	Q6UXG2	ELAP1_HUMAN	ELAPOR1						49.8425	91.078	79.9351	81.2505
Q15717	Q15717	ELAV1_HUMAN	ELAVL1	1802.51	1920.77	1779.45	1792.46	1728.67	1721.24	1027.47	1046.71	1010.86	1095.03	893.714	977.964	1189.28	1298.18	1423.12
Q12926	Q12926;P26378;Q14576	ELAV2_HUMAN	ELAVL2	224.251	222.133	240.299	181.397	191.187	194.426				22.5387	28.9438	26.319	109.655	127.61	109.717
P32519	P32519	ELF1_HUMAN	ELF1	84.3252	89.8681	95.8058	114.153	130.341	122.295	20.3606	18.5951	24.349	29.3078	27.3018	28.5924		12.7819	14.7702
Q15723	Q15723	ELF2_HUMAN	ELF2	53.2852	51.323	75.9266	80.2933	56.3039	63.4332	71.6387	55.6329	67.9886	43.7223	51.0726	57.105	10.5767	23.7119
P78545	P78545	ELF3_HUMAN	ELF3	59.9024	48.3496		158.981	147.598	160.381	42.0155	40.8083	35.9894	134.099	134.09	71.7379
P55199	P55199	ELL_HUMAN	ELL	56.6842	58.3852	60.9546	95.9845	79.6617	95.9904	66.5027	72.2883	50.9263	65.1341	48.3461	50.6486	72.1484	84.6438	58.3229
Q96JJ3	Q96JJ3	ELMO2_HUMAN	ELMO2	59.8453	48.7145	44.4834	57.6324	53.5209	65.7532	50.698	47.9023	48.9664	48.0227	55.7099	53.2798	237.741	246.321	229.586
Q96BJ8	Q96BJ8	ELMO3_HUMAN	ELMO3	231.868	240.356	239.995	198.323	207.431	203.973	194.567	202.517	210.114	153.011	137.367	134.073
Q8IZ81	Q8IZ81	ELMD2_HUMAN	ELMOD2	225.317	206.307	220.025	208.783	222.832	214.948	345.064	331.949	359.712	362.086	346.205	346.679	196.231	207.86	185.003
Q14241	Q14241	ELOA1_HUMAN	ELOA	45.7996	38.8372	38.6119	49.7542	44.3194	52.2061	75.8545	74.9555	71.4783	53.226	56.98	45.1845	39.3464	40.2751	37.9706
Q15370	Q15370	ELOB_HUMAN	ELOB	2259.65	2191.91	2351.09	2437.42	2533.29	2543.24	2608.47	2837.81	3145.9	2364.1	2338.06	2233.78	2135.51	1743.49	1948.49
Q15369	Q15369	ELOC_HUMAN	ELOC	1153.27	1255.84	1205.92	1261.56	1244.94	1308.48	1399.25	1601.88	1430.28	1127.71	1085.8	1102.85	954.886	897.718	1049.28
Q9BW60	Q9BW60	ELOV1_HUMAN	ELOVL1	53.4457	56.5086	52.2011	94.4292	71.3773	66.4178	62.6773	81.9307	67.7763	36.2347	41.4721	30.7365	107.304	104.561	78.8206
Q9NYP7	Q9NXB9;Q9NYP7	ELOV5_HUMAN	ELOVL5	108.871	99.1258	74.9456	99.5734	75.028	57.0671	93.0853	108.435	105.432	167.43	187.294	136.782	121.976	163.637	92.3045
A1L3X0	A1L3X0	ELOV7_HUMAN	ELOVL7	67.5091	71.1586	70.2547	93.4457	107.284	105.966	50.1318	35.3742	40.0078	365.286	392.712	365.8
O95163	O95163	ELP1_HUMAN	ELP1	181.929	180.276	181.177	163.437	161.671	162.914	259.051	238.447	244.921	134.605	130.085	128.326	176.997	192.568	165.831
Q6IA86	Q6IA86	ELP2_HUMAN	ELP2	118.992	125.747	125.729	105.972	100.412	113.539	278.816	281.025	295.73	203.837	194.757	187.295	167.955	147.548	172.693
Q9H9T3	Q9H9T3	ELP3_HUMAN	ELP3	276.534	278.828	275.81	221.899	233.099	243.114	480.8	462.573	466.738	295.577	282.383	260.775	309.444	329.561	314.671
Q96EB1	Q96EB1	ELP4_HUMAN	ELP4			15.2222		11.134		39.0059	59.2853	31.8353	14.8859	16.6993		39.1085	24.6111	22.5369
Q8TE02	Q8TE02	ELP5_HUMAN	ELP5	59.069	65.7152	55.7902		54.1034	41.1872	84.6936	99.9239	107.498	52.4829	69.3083	65.8751	126.398	116.461	89.1432
Q0PNE2	Q0PNE2	ELP6_HUMAN	ELP6	42.1252	25.687	23.4814	39.5107	24.8657	28.9369	62.2405	67.3534	58.3086	31.6436	36.3793	20.0954	50.1792	52.4711	49.4661
Q6PCB8	Q6PCB8	EMB_HUMAN	EMB	52.3352	53.1809		88.5538	90.0147	78.1689			27.7084	29.4213	33.4878	16.4432
Q8N766	Q8N766	EMC1_HUMAN	EMC1	479.244	485.181	471.496	520.096	510.444	520.331	241.362	241.732	263.463	534.172	538.001	530.186	667.418	563.364	619.585
Q5UCC4	Q5UCC4	EMC10_HUMAN	EMC10	111.054	128.122	106.788	145.855	150.046	110.73	87.8013	54.4783	57.255	115.572	115.939	128.698	148.743	134.712	151.192
Q15006	Q15006	EMC2_HUMAN	EMC2	290.23	299.337	284.094	309.723	300.114	297.155	154.659	154.032	186.122	300.944	302.405	257.211	330.061	265.243	313.483
Q9P0I2	Q9P0I2	EMC3_HUMAN	EMC3	365.336	338.777	363.134	374.854	383.91	422.141	195.98	197.082	172.188	378.339	382.641	405.699	418.775	412.829	415.248
Q5J8M3	Q5J8M3	EMC4_HUMAN	EMC4	142.077	116.378	152.365	152.1	166.187	158.085	70.8403	74.3388	81.7068	172.638	184.467	170.469	218.015	209.136	238.386
Q9BV81	Q9BV81	EMC6_HUMAN	EMC6	187.992	142.945	164.186	256.005	166.977	212.011	120.959	133.677	103.983	133.329	221.483	174.561	192.597	156.636	220.01
Q9NPA0	Q9NPA0	EMC7_HUMAN	EMC7	386.107	392.048	387.657	424.153	444.99	423.982	174.211	152.966	195.509	432.117	409.171	383.185	504.631	442.775	502.912
O43402	O43402	EMC8_HUMAN	EMC8	418.316	453.871	389.948	326.743	419.966	345.347	187.973	167.623	266.256	365.64	382.223	422.459	419.485	279.765	267.382
Q9Y3B6	Q9Y3B6	EMC9_HUMAN	EMC9	23.6856	23.1675	26.9899	26.7072	37.4977	36.5786	35.7458	29.7495	47.2306	91.9	86.4448	94.6003	124.062	118.249	117.216
P50402	P50402	EMD_HUMAN	EMD	488.421	549.893	505.742	458.633	468.589	435.21	229.919	274.021	265.136	250.72	280.883	250.21	334.508	323.827	324.585
Q92979	Q92979	NEP1_HUMAN	EMG1	380.607	355.682	365.654	413.637	377.419	420.503	302.771	322.632	337.192	268.447	332.896	285.94	200.45	203.646	231.799
O00423	O00423	EMAL1_HUMAN	EML1	87.7238						51.6376	63.3803	55.6704	82.3752	89.3924	102.417	125.008	91.511	110.598
O95834	O95834	EMAL2_HUMAN	EML2	670.285	703.354	650.315	513.296	521.695	570.837	278.552	272.411	297.864	203.495	192.298	202.281	234.213	226.306	233.139
Q32P44	Q32P44	EMAL3_HUMAN	EML3	80.3723	75.3866	79.1503	75.2898	76.3191	71.1361	47.6883	47.4014	48.1316	70.0313	73.1561	76.1235	140.895	143.826	129.959
Q9HC35	Q9HC35	EMAL4_HUMAN	EML4	543.986	565.865	579.533	526.015	533.452	514.723	429.826	453.93	506.989	503.838	479.509	451.977	572.862	506.093	580.831
Q7Z589	Q7Z589	EMSY_HUMAN	EMSY	41.4805	38.5507	37.1352	39.6629	31.2601	36.1651	43.8464	42.7199	43.1926	62.3582	54.3142	52.7772	40.4997	41.2202	36.9116
Q8N8S7	Q8N8S7	ENAH_HUMAN	ENAH	905.905	913.455	882.224	856.776	899.132	853.7	539.33	503.949	591.307	331.779	342.048	337.131	710.293	571.504	703.374
O94919	O94919	ENDD1_HUMAN	ENDOD1	173.085	181.731	178.283	191.262	180.611	189.783	71.2699	130.608	74.6826	667.966	690.045	699.728	253.36	219.417	258.261
Q14249	Q14249	NUCG_HUMAN	ENDOG	126.406	129.005	120.171	119.285	128.523	127.432	121.441	130.46	139.599	174.83	198.081	176.833	118.673	113.838	133.889
Q8NFI3	Q8NFI3	ENASE_HUMAN	ENGASE	62.4338	69.2217	56.8562	53.4921	53.9197	62.2805	60.7948	51.7289	50.4353	95.0062	105.738	91.5818	72.1536	87.7737	74.6454
P06733	P06733	ENOA_HUMAN	ENO1	45212.9	47597.2	46583.4	42712.4	40897.3	42350	17764.8	17425.7	17085.4	25399.4	26708.5	24382.3	46857.2	42764.4	49018.2
P09104	P09104	ENOG_HUMAN	ENO2	260.804	233.232	361.716	357.585	327.628	297.215	1730.69	1490.86	1805.15	629.803	607.732	545.401	2037.85	1585.1	1771.23
P13929	P13929	ENOB_HUMAN	ENO3	1201.87	1469.1	1434.75	1343.9	1203.54	1168.64	481.127	435.034	560.089	626.006	758.654	505.194	1200.54	1194.35	1106.4
Q9UHY7	Q9UHY7	ENOPH_HUMAN	ENOPH1	418.643	404.338	416.848	299.897	353.397	344.499	424.958	427.085	469.207	738.188	775.303	737.828	247.227	240.301	260.138
Q7L5Y1	Q7L5Y1	ENOF1_HUMAN	ENOSF1	72.4203	70.327	72.8284	67.7687	61.8603	69.2691	72.6634	61.3444	69.6268	119.348	128.733	107.202	94.5587	65.2754	90.7726
Q9Y6X5	Q9Y6X5	ENPP4_HUMAN	ENPP4	16.274	20.4755	17.3306	38.0206	32.5161	33.3024	36.838	45.6431	46.754	53.1069	59.9056	54.3191	53.7726	46.8236	65.1185
Q9UJA9	Q9UJA9	ENPP5_HUMAN	ENPP5	30.4682			33.8208	28.0363	32.0116	61.8418	30.3012	56.8026	125.237	129.298	143.456
O43768	O43768	ENSA_HUMAN	ENSA	490.349	340.14	482.739	550.548	589.209	477.426	614.857	722.757	741.521	247.395	256.08	224.836	490.226	361.442	402.444
Q9Y5L3	Q9Y5L3	ENTP2_HUMAN	ENTPD2	58.4984	76.0502	68.5761	104.706	89.9758	100.229
O75356	O75356	ENTP5_HUMAN	ENTPD5	20.6327	19.1928			26.0854	21.119	43.0041	36.6379	39.2323	118.463	113.621	99.5073	45.1788	32.1623	41.1513
O75354	O75354	ENTP6_HUMAN	ENTPD6			20.5199	25.4812		22.4104		28.0019		60.3018	53.2821	63.4135	69.0514	48.1654	50.1939
Q96C92	Q96C92	ENTR1_HUMAN	ENTR1	19.0749	26.8931	28.0219	20.4349	21.1805	18.4361	8.8671	16.902	15.585	22.5523	15.6545	9.47894	18.8071	10.3829	9.15925
Q9NPA8	Q9NPA8	ENY2_HUMAN	ENY2	123.382	80.336	144.264	211.954	197.913	176.801	217.009	292.238	235.128	262.24	262.779	303.715	148.666	160.85	169.811
Q5NDL2	Q5NDL2	EOGT_HUMAN	EOGT	57.957	61.12	73.9407	71.209	70.1418	65.4098	30.5573		38.7938	59.1901	64.0962	61.1017	52.6884	66.2888	54.3936
Q8TE69;Q96DE9	Q96DE9;Q8TE69	EOLA1_HUMAN;EOLA2_HUMAN	EOLA1;EOLA2										41.367	50.3787	43.2214
Q09472	Q92793;Q09472	EP300_HUMAN	EP300	36.0173	47.4513	49.1528	56.0058	55.0375	44.7442	70.6411	48.5996	54.85	61.6257	71.1281	70.3286	50.6236	40.6015	44.3657
Q96L91	Q96L91	EP400_HUMAN	EP400	117.506	112.302	118.264	132.394	128.313	118.263	161.586	179.581	168.639	137.314	143.097	137.398	113.181	143.305	110.491
P11171	P11171	EPB41_HUMAN	EPB41	102.994	100.474	97.1813	89.1149	89.174	93.1247	172.899	170.356	176.261	204.44	206.162	199.901	130.951	123.215	110.212
Q9H4G0	Q9H4G0	E41L1_HUMAN	EPB41L1	129.603	128.402	127.047	511.522	491.127	495.766	80.5096	92.5528	77.0495	143.637	140.139	125.513	234.616	236.909	261.778
O43491	O43491	E41L2_HUMAN	EPB41L2	170.44	170.989	166.628	118.959	132.435	116.736	129.05	129.593	136.614	85.989	94.9121	68.3482	305.106	310.566	301.114
Q9H329	Q9H329	E41LB_HUMAN	EPB41L4B	13.8524	17.4537	15.2522	9.30845	18.6716	20.5045	19.3853	19.8217	26.004	47.4376	44.2337	48.3339		13.2922
Q9HCM4	Q9HCM4	E41L5_HUMAN	EPB41L5	81.4941	74.3812	82.0491	83.4988	77.3056	67.3382	62.2802	45.194	58.8134	115.564	142.126	121.076	27.8013	49.3155	39.8715
P16422	P16422	EPCAM_HUMAN	EPCAM	228.712	229.954	251.611	124.747	132.17	131.627	343.897	377.78	370.069	369.98	344.609	379.96	149.943	136.219	155.162
Q9UM22	Q9UM22	EPDR1_HUMAN	EPDR1							20.3566	33.1708	31.2675	13.4296	14.3471		90.9168	80.1199	93.5883
Q9HCE0	Q9HCE0	EPG5_HUMAN	EPG5		18.2744	17.7671	25.8173	26.8841	19.5206	31.1434	30.7967	41.376	46.4346	35.6638	32.5278	37.7478	55.3415	41.4793
P29317	P29317	EPHA2_HUMAN	EPHA2	696.8	693.145	643.659	393.402	388.125	384.356	137.063	112.39	91.7897	97.7934	42.153	55.7034	2020.3	1673.63	1905.4
P29320	P29320	EPHA3_HUMAN	EPHA3	25.7011			47.4077	71.5663	66.5309	51.715	57.582	49.7006	26.6318	29.2542	12.0953	43.4646		44.6212
P54764	P54764	EPHA4_HUMAN	EPHA4				48.6884	32.9722	45.6162
P54753	P54753	EPHB3_HUMAN	EPHB3	117.954	110.644	111.441	143.751	158.027	146.617	700.964	592.545	732.248	64.1638	63.3395	71.6332	113.894	123.13	122.308
P54760	P54760	EPHB4_HUMAN	EPHB4	42.2983	26.0897	39.7418	49.7625	59.2395	32.4175	72.4783	67.3355	70.8251	57.4467	42.0175	37.1172	113.483	95.4611	104.356
P07099	P07099	HYEP_HUMAN	EPHX1	1557.52	1528.73	1536.7	1061.62	1044.95	1079.02	1605.79	1542.05	1711.77	1948.66	1913.25	1889.11	2938.43	2269.74	2845.02
P34913	P34913	HYES_HUMAN	EPHX2	34.6552	45.5477	47.5514	13.8558	38.8737	204.057	733.443	606.225	735.798	709.275	689.759	703.631	325.632	312.776	301.057
Q8IUS5	Q8IUS5	EPHX4_HUMAN	EPHX4							18.5016	24.9499						11.2316	6.81414
Q7L775	Q7L775	EPMIP_HUMAN	EPM2AIP1	66.4497	87.7022	85.4996	91.5437	88.1651	86.5278	378.385	351.129	363.062	326.281	300.288	302.329	183.92	196.457	172.946
Q9Y6I3	Q9Y6I3	EPN1_HUMAN	EPN1	98.2615	97.6507	74.6252	102.327	104.621	107.187	112.664	86.8539	119.076	161.225	163.753	144.598	252.412	231.816	256.456
O95208	O95208	EPN2_HUMAN	EPN2	87.7464	87.0546	98.1104	100.786	96.9819	107.884	42.3395	52.8103	52.2866	117.784	119.99	114.366	96.8393	82.0698	73.479
Q9H201	Q9H201	EPN3_HUMAN	EPN3	57.3715	51.2568	51.881	43.946	60.7956	51.9281	16.3438	9.37565	19.6564	51.4045	53.9748	71.3318	57.0894	31.5879	47.8048
P58107	P58107	EPIPL_HUMAN	EPPK1	2221.21	2210.95	2231.46	1231.61	1240.97	1227.75	209.105	209.99	188.625	362.447	345.528	330.144	160.234	231.154	183.01
P07814	P07814	SYEP_HUMAN	EPRS1	3280.08	3306.86	3255.42	2892.78	2785.55	2836.19	2786.39	2779.06	2646.07	2215.83	2096.91	2031.72	1608.35	2131.18	1757.17
P42566	P42566	EPS15_HUMAN	EPS15	208.777	214.093	218.391	230.363	257.571	243.755	157.704	132.667	153.285	254.593	253.641	253.183	236.417	266.369	240.61
Q9UBC2	Q9UBC2	EP15R_HUMAN	EPS15L1	206.078	210.077	211.437	205.813	208.953	212.989	204.631	205.409	219.58	274.135	284.173	268.696	290.614	284.747	274.046
Q12929	Q12929	EPS8_HUMAN	EPS8	34.0812	31.8249	29.693	33.0068	28.8338	31.9685	56.0147	54.2493	60.434	33.5351	24.7132	29.798	75.7193	74.8821	74.8271
Q8TE68	Q8TE68	ES8L1_HUMAN	EPS8L1	32.5236	33.2072		84.1881	86.7469	82.39	107.873	109.01	122.962				42.3604	50.1806	59.9061
Q9H6S3	Q9H6S3	ES8L2_HUMAN	EPS8L2	763.43	777.418	783.793	1221.36	1200.26	1238.34	368.011	359.803	358.109	271.543	288.191	260.898	684.608	721.424	736.926
O75616	O75616	ERAL1_HUMAN	ERAL1	262.689	268.664	272.882	315.295	317.824	314.236	364.404	408.458	441.176	324.669	324.777	291.091	227.046	233.491	230.843
Q9NZ08	Q9NZ08	ERAP1_HUMAN	ERAP1	374.749	385.298	372.554	355.272	369.65	372.502	107.84	99.988	105.123	96.2192	97.9968	93.2887	209.859	230.843	218.571
Q6P179	Q6P179	ERAP2_HUMAN	ERAP2	235.823	232.587	227.298	348.074	354.523	385.976		52.476					119.498	98.7783	127.14
P04626	P04626	ERBB2_HUMAN	ERBB2	48.9495	77.0316	61.6522	117.464	103.283	96.9767	76.9397	66.4713	70.6874	138.345	147.402	118.602	99.7006	125.224	115.09
Q96RT1	Q96RT1	ERBIN_HUMAN	ERBIN	152.879	157.918	147.952	249.126	251.928	245.373	136.34	137.814	153.62	85.6717	81.2225	90.9431	77.6451	72.7225	74.3612
Q8IUD2	Q8IUD2	RB6I2_HUMAN	ERC1	157.553	172.079	172.579	178.184	176.337	160.28	77.0845	65.7598	80.0613	69.9277	69.7746	66.9329	112.833	104.666	109.381
P07992	P07992	ERCC1_HUMAN	ERCC1	52.6667	33.3578	45.1802	40.1882	37.4663	41.6185	43.0297	57.7828	41.4879	69.1417	59.0141	62.9298	26.4057	22.4429
P18074	P18074	ERCC2_HUMAN	ERCC2	166.486	154.847	170.011	157.944	133.742	131.005	120.879	115.277	112.8	122.728	120.888	117.828	122.99	116.299	131.025
P19447	P19447	ERCC3_HUMAN	ERCC3	136.756	133.386	139.052	105.5	114.636	117.752	91.9167	85.837	75.4531	71.793	79.5135	84.7456	83.9605	105.205	91.9534
Q92889	Q92889	XPF_HUMAN	ERCC4	42.4128	45.1751	56.7368	48.5351	49.2005	56.7782	53.8634	72.724	58.2497	81.1997	67.8042	75.4632	30.6251	40.1036	37.6007
P28715	P28715	ERCC5_HUMAN	ERCC5	132.056	108.922	130.666	117.33	127.482	125.662	91.3811	105.756	103.563	25.3214	19.5643		55.9905	49.8337	44.2065
Q03468	Q03468	ERCC6_HUMAN	ERCC6	83.3448	87.4357	86.1313	73.1538	73.1802	81.6305	42.8466	47.1422	45.7255	49.9744	65.6523	62.4624	82.502	67.1423	72.392
Q2NKX8	Q2NKX8	ERC6L_HUMAN	ERCC6L	85.3479	63.4641	73.4316	59.645	53.5169	53.0806	68.6583	65.9352	67.9412	88.7078	91.5411	86.9069	154.562	146.692	138.996
P50548	P50548	ERF_HUMAN	ERF	42.3274	46.5948		68.8982	48.9431	50.0127	63.5825	43.5861	50.1586					24.6676
Q9UKR5	Q9UKR5	ERG28_HUMAN	ERG28	487.784	380.631	511.214	460.549	510.97	434.039	436.958	491.914	464.547	315.192	276.291	296.564	350.26	311.621	315.813
Q969X5	Q969X5	ERGI1_HUMAN	ERGIC1	1013.17	1016.32	1019.98	911.731	988.964	1002.97	1049.7	1022.49	1035.92	3152.86	3088.71	3195.92	1023.25	828.044	960.678
Q96RQ1	Q96RQ1	ERGI2_HUMAN	ERGIC2	219.934	225.667	236.81	237.893	261.248	274.601	153.623	173.413	167.095	207.629	203.258	209.439	569.802	517.129	542.446
Q9Y282	Q9Y282	ERGI3_HUMAN	ERGIC3	195.44	176.791	198.38	210.778	244.299	243.32	144.838	123.043	151.482	222.229	219.469	215.266	525.649	389.292	466.332
P84090	P84090	ERH_HUMAN	ERH	273.924	291.473	276.103	308.858	319.606	337.631	277.687	254.379	243.617	306.068	284.97	388.898	179.883	208.99	240.741
Q8IV48	Q8IV48	ERI1_HUMAN	ERI1	65.523	51.2278	58.2571	35.915	49.5066	65.5943	73.2891	96.5982	89.2393	86.2327	88.7596	79.5444		29.4487	35.5025
O43414	O43414	ERI3_HUMAN	ERI3	387.562	386.249	374.427	252.399	289.299	328.553	363.504	286.169	394.843	633.248	601.767	649.303	420.027	302.759	411.811
Q96DZ1	Q96DZ1	ERLEC_HUMAN	ERLEC1	38.2407	33.2414	36.992	33.4143	47.1238	34.8592	66.8336	74.7353	80.2815	60.352	55.5456	64.6372	92.0606	76.0176	93.3361
O75477	O75477	ERLN1_HUMAN	ERLIN1	164.197	168.829	155.04	169.008	171.891	178.645	163.921	164.396	167.207	121.932	118.027	115.572	81.4363	119.212	97.3126
O94905	O94905;O75477	ERLN2_HUMAN	ERLIN2	253.273	284.697	268.158	319.599	297.229	306.715	1770.88	1615.49	1768.79	1182.12	1183.77	1187.61	474.696	710.646	497.179
[truncated: 5,505 more rows]
