# Supplementary material for: Characterization of the Peroxisomal Proteome and Redox Balance in Human Prostate Cancer Cell Lines
Source: Antioxidants (Basel). 2024 Nov 1;13(11):1340. doi: 10.3390/antiox13111340 (PMC11591464; doi:10.3390/antiox13111340)
Supplement: Supplementary file 1 [file antioxidants-13-01340-s001.zip › Hussein et al_Table S2.xlsx]

## Sheet: imputed matrix 
Normalized protein abundances for proteins detected in LNCaP cells treated with either vehicle or 10 nM R1881
ProteinID	Vehicle_1_imputed_intensity	Vehicle_2_imputed_intensity	Vehicle_3_imputed_intensity	R1881_1_imputed_intensity	R1881_2_imputed_intensity	R1881_3_imputed_intensity
A2M	66.7912	58.1353	29.4156	32.4287	39.4132	41.6757
AAAS	322.414	335.174	336.45	192.688	187.351	185.892
AACS	514.844	495.997	485.888	626.203	612.533	643.652
AADAT	301.343	274.699	254.784	274.302	279.733	258.306
AAGAB	161.676	152.78	162.059	150.352	153.722	139.834
AAK1	176.524	170.885	175.684	308.557	296.902	288.285
AAMDC	98.2167	108.8	106.921	79.6475	80.9599	78.0048
AAMP	59.3647	66.4937	65.0685	58.0904	52.8303	48.683
AAR2	88.5651	81.6516	82.8775	53.5653	46.6636	44.1351
AARS1	2635.78	2631.88	2572.47	2488.17	2546.31	2626.51
AARS2	62.2743	59.8523	64.5394	53.3192	51.5468	52.3921
AARSD1	374.913	395.525	375.249	300.602	314.798	311.44
AASDHPPT	254.518	240.845	251.496	208.056	201.928	187.941
AASS	179.438	166.338	167.741	307.642	341.106	324.998
AATF	108.526	99.5279	111.863	61.3961	51.5606	56.3654
ABAT	214.883	211.562	212.775	472.51	506.428	474.953
ABCA13	44.3244	23.0255	14.6845	47.7385	37.4485	45.938
ABCA2	85.7553	114.775	89.7935	78.6219	83.4459	87.3389
ABCB10	113.556	116.32	111.272	85.8235	99.6068	82.0414
ABCB6	208.586	205.24	198.91	222.835	240.016	230.638
ABCB7	162.419	163.513	163.138	160.581	168.582	144.223
ABCB8	111.657	107.058	113.255	94.0808	101.152	107.883
ABCC1	269.975	266.851	269.576	740.336	747.829	719.31
ABCD1	160.724	162.116	161.76	111.04	115.274	111.75
ABCD3	282.865	266.537	277.489	270.745	261.137	269.707
ABCE1	668.14	664.523	646.162	374.093	371.083	390.404
ABCF1	487.579	520.139	501.806	582.53	591.399	591.821
ABCF2	395.405	414.181	391.63	269.586	260.542	256.31
ABCF3	356.941	353.292	336.499	372.969	370.763	383.229
ABHD10	586.558	613.498	567.262	538.67	590.726	579.685
ABHD11	555.823	566.044	539.516	744.873	747.095	727.347
ABHD12	629.527	663.245	741.72	1688.13	1715.56	1636.49
ABHD13	55.1323	50.6908	48.1603	71.7328	66.2736	75.4055
ABHD14B	346.845	334.047	334.47	381.732	417.454	383.296
ABHD16A	117.519	116.202	111.034	152.656	143.032	146.954
ABHD17B	22.0458	26.431	20.7118	73.0493	49.5884	59.1802
ABHD2	101.557	100.429	100.282	429.355	422.193	415.23
ABHD3	10.2879	8.87442	13.102	54.7894	49.6263	43.2393
ABHD4	100.624	96.2415	93.3475	145.012	123.076	120.718
ABHD5	68.4959	70.3603	70.6551	86.1819	88.9999	78.0164
ABHD6	33.0117	29.8397	25.988	25.8947	23.1316	23.5497
ABI1	163.799	158.146	148.392	267.099	260.936	253.946
ABITRAM	15.8754	22.7329	22.2651	16.5908	12.2835	18.3912
ABL1	19.2697	21.9854	17.5465	18.1225	18.2898	16.7057
ABLIM1	53.1843	53.8929	73.9478	22.4971	18.5994	17.8664
ABR	88.1004	70.5821	82.5788	70.2481	67.5293	65.2211
ABRAXAS2	56.5462	59.5409	59.1694	63.0218	77.3525	69.4075
ABT1	77.5736	73.7708	72.5466	44.296	42.0779	36.3659
ACAA1	653.441	694.01	660.229	1535.59	1509.64	1474.21
ACACA	508.573	524.061	501.712	750.169	753.479	752.538
ACAD10	46.5199	48.5253	41.9453	37.1782	38.7896	31.9997
ACAD11	37.2288	31.5423	32.3047	31.5907	21.4422	22.9744
ACAD8	152.513	141.846	145.305	456.015	470.432	452.891
ACAD9	526.323	529.89	547.086	482.611	489.025	480.675
ACADM	414.226	431.774	424.125	579.737	547.711	529.465
ACADS	111.117	115.355	114.669	215.53	213.864	206.591
ACADSB	838.189	810.195	849.337	1213.62	1294.32	1229.28
ACADVL	1288.17	1306.36	1271	2219.28	2256.28	2169.29
ACAP2	119.23	120.781	119.13	118.729	122.395	121.084
ACAT1	1836.52	1835.45	1836.25	2036.33	2147.82	2067.3
ACAT2	342.121	329.887	314.452	440.23	448.823	451.181
ACBD3	239.285	232.862	231.401	345.191	360.866	331.658
ACBD5	193.677	178.829	183.935	191.229	185.459	166.631
ACBD6	19.8056	18.2255	17.1602	15.3225	7.52783	8.28556
ACIN1	244.259	244.026	254.154	225.828	213.567	213.517
ACKR3	9.54708	9.26381	18.5124	22.7523	24.8413	25.7253
ACLY	1926.4	1908.41	1875.91	2990.58	3005.32	3008.76
ACO1	304.596	296.67	289.085	367.246	377.335	345.779
ACO2	1624.99	1568.21	1590.97	1962.01	2020.41	1932.29
ACOT1	693.81	693.452	686.763	515.889	593.954	536.003
ACOT11	49.361	47.3579	41.0308	79.698	70.4062	77.8146
ACOT13	389.873	430.027	379.058	416.303	512.338	556.234
ACOT7	599.831	592.968	587.565	385.752	392.938	405.36
ACOT8	98.5025	101.249	99.9034	156.927	148.733	145.046
ACOT9	296.556	287.665	286.92	601.541	599.366	567.633
ACOX1	460.875	461.223	434.215	821.098	826.324	821.999
ACOX3	54.604	60.5694	58.7229	151.089	143.134	142.673
ACP1	585.634	638.135	598.542	601.836	616.901	671.454
ACP2	143.509	148.952	143.743	434.613	450.757	438.612
ACP3	2.14507	13.0061	3.99564	22.8641	25.3925	25.2587
ACP6	68.1771	73.9612	66.1507	68.6147	72.8058	62.8627
ACSF2	30.9615	28.6498	36.8018	32.5317	32.7934	35.2543
ACSF3	68.5205	68.6882	66.8956	55.1786	63.5213	55.1013
ACSL1	694.863	661.709	670.425	918.463	922.047	900.515
ACSL3	826.972	854.499	836.116	6901.64	6778.47	6767.47
ACSL4	27.1266	33.3874	35.7906	37.0457	38.4991	38.1389
ACSM3	161.888	159.543	166.662	104.586	99.7409	96.4452
ACSS2	263.164	264.09	256.129	426.431	471.513	456.577
ACTA1	501.739	486.811	535.161	695.109	701.31	679.286
ACTBL2	287.698	323.734	263.919	392.935	425.216	412.95
ACTG1	18063.2	18783.9	17856.9	27621.4	27186.5	28556.5
ACTG2	6765.21	6718.11	6607.94	9235.68	9461.56	9557.25
ACTL6A	534.114	515.291	530.275	311.43	309.182	307.739
ACTMAP	21.5167	32.5963	29.1357	30.1419	39.7113	33.3268
ACTN1	516.009	526.567	486.694	660.375	687.733	700.671
ACTN4	1260.32	1281.05	1269.93	1947.45	1919.04	1913.93
ACTR10	147.608	134.683	120.919	145.72	150.391	157.118
ACTR1A	643.385	644.692	611.735	731.006	754.435	740.758
ACTR1B	187.742	183.612	180.188	148.064	168.556	146.926
ACTR2	1217.15	1275.7	1253.03	1429.02	1467.25	1470.4
ACTR3	801.503	795.267	783.214	862.027	886.491	870.212
ACTR5	46.0063	48.8709	46.5132	37.7968	29.3223	39.3963
ACTR6	43.8147	35.8301	37.5288	26.5831	27.3675	27.0922
ACTR8	44.3136	44.2361	53.252	42.7378	38.0362	34.2993
ACY1	810.894	788.771	775.836	793.336	801.07	780.861
ACYP1	131.434	131.931	128.406	145.094	146.479	142.613
ACYP2	101.964	94.7195	76.8246	80.7473	73.1896	77.7059
ADA	79.0132	78.4516	74.845	69.4252	70.007	65.8038
ADAM10	241.506	245.629	251.071	332.829	331.974	331.423
ADAM15	211.489	213.584	205.208	154.184	167.101	171.362
ADAM17	30.2489	18.3687	28.1565	31.359	34.623	29.473
ADAM9	227.761	198.163	185.439	477.738	491.169	496.979
ADAMTS1	13.0426	20.9652	19.1976	76.8563	69.9724	78.721
ADAR	479.861	495.638	502.396	398.444	394.212	389.395
ADARB1	36.2126	27.7665	31.2579	39.1359	46.5361	39.4069
ADAT2	28.1417	17.6571	32.58	10.3591	8.6708	9.90311
ADAT3	59.6169	49.7323	62.3619	33.9581	36.5164	47.5522
ADCK5	12.0103	16.3828	13.1498	9.32069	15.3379	16.3181
ADD1	200.762	198.256	200.675	131.057	137.588	120.658
ADD2	11.4645	11.0758	7.51492	14.4427	21.9747	17.8775
ADD3	176.49	181.578	164.753	92.9727	88.4651	80.7857
ADGB	133.393	148.433	148.74	127.575	127.496	138.013
ADGRE5	27.0562	34.1201	23.8694	27.1114	28.7115	28.8533
ADGRG1	8.37858	10.1879	7.77125	24.0502	19.0592	12.525
ADGRG6	81.3772	87.4401	90.7934	15.8261	14.2029	21.3008
ADGRL1	22.946	8.76906	14.7715	11.6041	6.44188	6.87232
ADH5	813.959	761.878	807.087	1044.06	976.846	1009.44
ADI1	194.371	188.173	179.515	208.695	205.335	193.881
ADISSP	387.99	371.689	404.896	186.22	188.319	168.659
ADK	1000.09	932.888	923.651	743.71	808.522	763.049
ADNP	212.866	225.761	219.751	133.265	130.372	138.14
ADNP2	23.3244	22.5372	20.4693	9.10072	23.6223	17.4852
ADO	172.263	177.343	170.788	128.251	121.249	123.979
ADPGK	237.733	229.206	245.988	426.106	472.532	472.469
ADPRS	320.386	295.823	319.069	335.133	365.529	347.107
ADRB2	29.4062	31.975	30.8657	37.7664	34.1239	44.7945
ADRM1	720.492	663.798	678.465	1092.59	948.845	962.683
ADSL	584.641	582.362	578.511	673.528	584.264	618.016
ADSS1	25.038	24.3217	20.0717	38.2838	22.5962	25.4933
ADSS2	475.73	482.055	447.644	410.966	399.336	397.715
AEBP2	35.9269	47.5336	54.0301	26.6659	27.5411	17.2652
AFDN	45.666	48.9476	42.6972	40.4713	38.1244	41.4131
AFF4	49.98	58.6581	52.6201	45.801	51.6675	44.4915
AFG1L	29.6983	29.203	28.8547	32.2813	28.3393	25.4195
AFG2A	225.168	240.035	230.605	140.405	131.428	124.953
AFG2B	100.378	92.3531	96.1511	60.8553	57.0835	58.1291
AFG3L2	771.807	747.231	757.12	677.819	676.928	665.176
AFP	37.1621	71.9335	18.0102	44.4111	46.9942	41.1747
AFTPH	11.4985	11.5163	15.0443	19.7936	22.5778	23.7396
AGA	65.732	82.1767	81.0786	32.7714	46.2307	36.804
AGAP3	102.378	106.383	92.8336	73.8272	77.4994	67.6638
AGFG1	96.6235	95.4445	108.358	128.98	147.88	131.775
AGFG2	34.2575	37.1233	38.4456	44.6901	38.954	42.8144
AGGF1	17.5338	31.3293	33.1352	34.9286	28	28.2968
AGK	608.709	591.003	592.819	558.927	580.056	561.32
AGL	82.9303	81.5006	81.567	82.1796	87.9746	84.0266
AGO1	67.2855	64.0058	65.3007	60.8689	60.2684	59.1446
AGO2	115.894	113.14	114.316	90.0797	90.7056	103.447
AGO3	37.7765	51.6163	42.2162	25.5464	43.5668	45.6478
AGPAT1	166.297	154.689	155.39	187.245	199.577	190.09
AGPAT3	139.731	132.614	138.343	133.66	124.029	122.85
AGPAT5	107.735	103.123	114.546	112.98	114.49	115.277
AGPS	79.7415	82.0109	79.9344	77.7296	74.5019	75.3584
AGR2	118.058	125.124	118.414	849.428	854.726	857.282
AGRN	44.1814	46.6227	46.1175	78.6534	81.2349	80.208
AGTPBP1	21.7467	23.6112	29.7558	6.98638	15.6305	13.5995
AGTRAP	482.481	488.125	469.256	762.814	822.628	775.204
AHCTF1	114.455	123.272	123.853	80.9666	77.1427	75.3767
AHCY	4361.32	4363.71	4316.8	4975.59	4980.2	4858.31
AHCYL1	615.446	613.836	594.131	519.745	526.657	526.046
AHCYL2	74.7288	78.0928	73.4646	132.54	114.286	126.559
AHNAK	331.481	315.407	313.707	2591.4	2554.16	2622.16
AHNAK2	20.2096	38.2476	31.2096	31.9557	29.645	34.9172
AHSA1	1191.38	1219.72	1202.57	1052.51	1021.59	1043.01
AHSG	454.879	590.874	108.465	323.22	281.904	247.49
AIDA	301.29	288.569	292.307	115.861	109.815	95.7337
AIF1L	217.222	208.745	216.952	81.263	90.9693	87.7662
AIFM1	970.592	922.027	947.501	1096.82	1128.57	1107.36
AIG1	155.822	136.816	135.124	112.099	109.615	94.6892
AIMP1	840.381	844.919	815.674	925.732	913.601	906.029
AIMP2	1287.13	1398.08	1321.48	1342.15	1265.74	1265.97
AIP	370.066	389.978	380.375	323.246	349.67	332.301
AIRIM	68.3164	62.8205	77.7645	58.6594	55.4402	57.0907
AJUBA	28.136	27.4391	21.3085	25.7353	21.4991	21.6034
AK1	1552.66	1518.78	1477.58	1660.72	1576.99	1665.65
AK2	2158.85	2125.04	2160.9	2439.09	2492.22	2502.38
AK3	890.926	875.564	876.81	1153.41	1156.92	1100.62
AK4	1239.35	1251.74	1287.98	1969.61	1962.38	1880.46
AK6	1060.14	1089.4	1140.9	1066.78	1198.88	982.932
AKAP1	291.164	281.575	287.586	185.985	212.494	201.083
AKAP10	33.8194	33.2498	35.7931	51.9592	47.143	52.643
AKAP11	48.1234	31.8033	45.7414	43.7076	42.4638	39.3867
AKAP12	30.5983	106.139	28.3272	104.941	111.328	99.5042
AKAP13	38.516	40.928	40.0047	48.4493	34.255	40.8558
AKAP17A	64.7929	66.9827	62.8588	48.7684	47.8482	48.0792
AKAP8	98.2831	112.543	102.163	97.8035	103.557	96.4364
AKAP8L	198.649	195.955	186.841	165.534	181.458	169.547
AKAP9	98.5715	90.5301	96.7046	94.8985	89.5246	90.1211
AKR1A1	1374.52	1393.37	1314.74	1665.86	1585.22	1578.6
AKR1C1	10.9374	6.42462	16.8606	7.11081	4.04726	6.63703
AKR1E2	1333.83	1282.25	1224.15	1486.21	1450.69	1453.34
AKR7A2	442.37	455.031	451.027	560.336	534.549	519.055
AKT1	77.5536	89.8472	78.2656	104.13	97.6688	97.793
AKT1S1	181.54	191.288	171.681	190.339	185.367	176.434
AKT2	116.057	113.375	118.343	164.252	186.411	180.375
AKTIP	51.3604	48.0947	46.9174	44.0562	50.9346	46.8584
ALAD	79.2608	73.0808	75.0889	79.4953	82.9754	78.1275
ALAS1	33.0469	32.3609	37.0186	43.9526	46.5585	50.4721
ALB	1746.36	1828.14	446.207	22072.2	1695.74	826.917
ALCAM	160.725	167.329	173.267	125.341	137.033	125.923
ALDH16A1	1414.83	1358.09	1306.01	1506.57	1518.03	1758.1
ALDH18A1	1353.4	1330.53	1346.38	1038.01	1055.29	1018.25
ALDH1A3	23.5682	26.3717	21.6762	111.084	123.101	116.118
ALDH1B1	553.844	551.767	532.669	391.939	398.16	384.839
ALDH2	535.553	513.21	544.136	430.449	482.549	454.233
ALDH3A2	269.534	283.922	273.933	338.408	314.54	312.902
ALDH4A1	328.065	322.662	320.235	907.636	889.452	870.197
ALDH5A1	147.211	133.578	118.248	120.291	118.624	119.408
ALDH6A1	1328.26	1287.56	1283.62	2234.26	2416.72	2268.2
ALDH9A1	1013.6	1028.41	1011.22	1513.98	1582.8	1510.41
ALDOA	8168.85	8314.97	7903.63	12555.9	12016.2	12571.7
ALDOC	1940.78	1934.07	1962.64	3443.83	3349.9	3393.14
ALG1	137.378	128.325	121.84	146.688	149.896	147.913
ALG10	69.5572	60.9127	76.5258	46.5921	49.1793	49.2499
ALG11	57.8815	46.715	47.4106	58.1498	54.0162	56.7245
ALG12	61.3962	66.6379	59.9848	92.1268	109.399	97.4453
ALG13	161.953	156.989	156.121	215.649	236.884	242.897
ALG14	78.899	57.9414	53.3184	76.5538	94.3924	65.9649
ALG2	85.7642	85.4464	77.8469	147.703	146.996	146.08
ALG3	168.428	153.223	147.301	142.357	174.912	173.991
ALG5	273.276	246.634	244.233	328.743	345.207	318.726
ALG6	167.945	152.032	172.197	180.576	185.15	158.379
ALG8	360.313	311.347	336.584	355.819	391.776	350.151
ALG9	77.0748	74.2199	70.956	82.3515	89.3736	81.1358
ALKBH2	102.954	93.3968	95.0708	28.9225	26.1526	26.5763
ALKBH3	37.9469	36.777	30.93	24.0037	26.4235	22.1589
ALKBH4	50.1122	55.5104	57.5808	34.9539	39.9468	31.4352
ALKBH5	146.019	154.642	135.36	104.709	116.587	120.82
ALKBH6	57.0869	61.9244	53.8725	121.5	130.583	137.383
ALKBH7	63.4803	38.694	26.1019	45.1045	69.23	48.0998
ALOX15	22.792	20.5484	22.7834	20.2074	24.6046	16.0094
ALPK3	7.19256	9.98293	29.3714	28.8652	27.255	26.6205
ALYREF	974.888	1018.5	955.589	618.324	657.948	670.815
AMACR	188.294	195.427	191.452	422.016	434.25	403.097
AMD1	31.378	24.4885	25.4708	170.88	152.903	153.029
AMDHD2	122.016	109.284	108.478	183.425	172.816	174.861
AMFR	175.972	201.673	188.702	232.224	248.757	220.246
AMMECR1	109.418	109.586	100.022	83.5599	91.1405	74.8544
AMPD2	235.816	231.751	236.047	207.746	196.31	189.415
AMZ2	100.512	109.774	111.668	72.0339	74.5141	57.663
ANAPC1	131.938	127.854	133.857	87.8974	93.1144	84.3928
ANAPC10	60.4796	56.3152	60.5437	63.0466	52.5442	36.1271
ANAPC11	15.1878	18.898	14.2337	6.45966	11.7414	17.4035
ANAPC16	39.8642	36.3208	33.9477	24.9936	19.9288	24.9151
ANAPC2	43.4788	36.6076	40.1446	32.0423	32.6654	24.5645
ANAPC4	106.237	98.7058	98.2134	68.8594	60.2712	55.5117
ANAPC5	65.1912	64.9354	64.8218	40.1802	48.5397	49.5775
ANAPC7	520.932	504.534	482.398	338.711	321.651	316.066
ANGEL2	29.4784	34.8764	25.6054	20.9517	31.6322	23.6147
ANGPT2	33.7756	29.8633	32.5511	19.8343	19.3468	30.3004
ANK3	419.072	413.815	421.331	456.938	472.476	453.161
ANKFY1	162.324	157.256	151.591	254.61	264.6	249.486
ANKH	41.8187	36.9384	40.3315	118.639	127.722	117.508
ANKHD1	371.15	367.885	374.278	330.342	354.856	334.485
ANKLE2	68.4447	69.493	70.29	60.5843	64.9296	64.1189
ANKMY2	43.9254	46.9003	43.2192	75.3009	65.8002	64.2495
ANKRD13A	107.512	89.9451	101.133	58.2767	40.4014	41.9471
ANKRD16	18.6292	22.0203	27.6613	12.0801	17.1777	22.9654
ANKRD17	102.274	103.602	103.496	80.2448	79.6865	81.3187
ANKRD22	31.1922	31.9291	26.3371	17.2407	16.7221	13.2811
ANKRD27	38.0552	41.3174	30.1667	43.3265	53.2459	47.7888
ANKRD28	75.9925	76.6542	86.1065	84.7669	83.8905	87.1377
ANKRD40	48.3865	60.4129	45.4	53.0229	48.0989	36.0882
ANKRD52	56.6609	55.587	49.7002	41.2979	41.9256	36.2809
ANKRD54	28.6787	20.8562	23.7638	33.6265	32.7637	26.2677
ANKS1A	42.403	39.5087	32.1737	36.0214	34.6153	24.9812
ANKZF1	127.91	132.102	131.63	179.246	174.545	171.175
ANLN	58.7523	65.8417	56.8514	27.1776	16.2093	10.8766
ANO10	61.7423	52.4753	58.7737	98.7877	96.1564	93.3911
ANO6	24.4495	21.5519	19.2277	12.3479	18.1179	22.6056
ANP32A	2975.49	2901.86	2855.82	2476.33	2535.04	2411.15
ANP32B	2849.02	2886.53	2758.81	2163.24	2158.34	2015.99
ANP32E	244.785	230.25	249.156	128.006	144.033	148.905
ANXA1	31.8961	34.0663	27.324	78.0324	83.4732	80.5323
ANXA11	466.301	460.162	436.307	521.087	350.766	506.443
ANXA4	761.278	714.683	677.722	1022.91	868.123	980.88
ANXA5	2477.34	2437.91	2396.19	4367.44	4245.02	4509.49
ANXA6	934.784	937.665	906.34	823.918	515.079	829.573
ANXA7	895.153	874.351	873.498	1261.94	1150.65	1307.45
AP1AR	41.7386	32.3901	34.5525	34.2093	42.4147	41.399
AP1B1	701.713	672.539	698.535	1071.12	1070.5	1026.87
AP1G1	648.598	645.256	614.67	980.856	1001.11	961.31
AP1G2	175.902	158.963	161.607	189.169	192.68	176.746
AP1M1	220.654	214.529	192.197	267.443	255.308	257.094
AP1M2	687.504	675.148	666.858	1164.71	1146.84	1147.66
AP1S1	238.584	235.877	239.928	451.699	422.137	422.568
AP1S2	35.4676	29.3021	34.9311	89.5628	98.8555	86.3586
AP1S3	19.1366	19.2678	20.3676	24.1183	20.654	23.2343
AP2A1	402.603	419.116	389.314	490.429	502.577	498.026
AP2A2	339.35	341.987	325.604	364.938	385.734	374.989
AP2B1	1183.51	1144.69	1109.86	1447.33	1397.34	1430.98
AP2M1	687.543	688.733	685.502	775.814	794.585	754.488
AP2S1	765.565	666.062	687.487	971.258	884.169	1077.68
AP3B1	189.263	192.748	193.335	288.654	279.455	271.955
AP3D1	258.046	267.667	265.857	308.338	301.034	292.408
AP3M1	141.143	154.095	142.427	231.758	202.646	191.429
AP3M2	29.5198	20.9006	20.6695	26.6878	21.7877	24.0327
AP3S1	87.7987	92.6855	89.3099	88.4494	101.347	93.3375
AP3S2	167.33	171.515	156.248	244.489	240.78	230.46
AP4B1	20.1116	24.9773	19.1014	31.3028	29.7964	29.2437
AP4E1	7.05807	6.32444	6.4675	15.5545	13.937	15.8052
AP4M1	55.2135	45.5496	42.7915	52.2268	38.1435	50.1867
AP4S1	21.1528	22.5192	22.7816	33.17	26.8757	25.8017
APBA2	13.0905	17.0069	27.6116	14.8212	10.3497	11.6768
APEH	1064.51	1033.75	1004.96	1290.35	1215.52	1234.29
APEX1	2871.33	2867.24	2809.81	2067.96	2258.56	2179.09
APEX2	28.6253	16.7648	17.0356	16.238	19.2143	17.3769
APH1A	58.0035	71.4882	60.9247	67.1009	69.493	67.5801
APH1B	22.4877	35.2718	34.7706	42.6825	54.9126	41.8314
API5	974.54	918.619	965.991	663.932	698.65	684.266
APIP	98.6938	106.192	107.18	111.037	129.481	119.451
APLP2	31.7328	36.2695	29.1519	58.4841	50.4286	44.3493
APMAP	1377.17	1335.67	1372.98	1948.64	2025.28	1952.95
APOB	49.8919	62.7425	45.8742	123.203	135.55	125.151
APOBEC3B	102.725	126.507	101.197	43.7112	43.6572	38.7706
APOBEC3F	28.3212	29.4953	24.851	36.2226	24.7617	35.7237
APOD	40.3104	40.6588	44.3963	71.117	81.8462	66.8953
APOL2	108.22	112.728	130.103	189.419	178.122	173.677
APOL3	16.2445	13.9901	30.9122	45.6705	45.9564	37.6842
APOO	242.467	262.994	269.679	285.482	301.547	279.275
APOOL	129.257	133.865	130.426	176.786	194.41	188.371
APP	99.5639	82.7986	93.5549	328.18	336.062	336.134
APPL1	221.778	217.278	219.37	195.481	199.33	197.178
APPL2	96.0085	93.6478	92.2854	227.815	224.944	222.128
APRT	2768.22	2754.7	2604.47	2591.86	2658.65	2700.55
APTX	230.256	216.894	231.779	184.694	175.969	193.214
AQR	258.155	253.773	264.018	170.904	174.23	165.589
AR	247.724	255.939	261.585	251.849	260.948	259.647
ARAF	248.696	238.095	256.26	317.681	346.772	314.023
ARAP1	80.7942	79.5911	80.9033	72.2881	71.0751	58.3647
ARCN1	769.242	776.719	780.519	1203.81	1229.3	1212.47
ARF1	6210.54	5793.03	5967.47	8740.04	8542.98	8848.57
ARF4	1966.91	1774.98	1803.34	3752.11	3763.21	3628.78
ARF5	609.745	599.294	567.88	723.183	650.083	688.773
ARF6	615.484	605.028	596.624	883.304	917.034	913.071
ARFGAP1	142.183	159.519	149.129	197.887	186.764	196.54
ARFGAP2	140.469	127.395	130.74	180.741	177.353	180.101
ARFGAP3	197.237	201.664	184.521	595.834	577.924	599.744
ARFGEF1	111.112	120.073	118.688	139.319	142.434	139.924
ARFGEF2	69.5406	66.8802	64.6505	122.528	128.544	117.356
ARFGEF3	139.22	146.961	137.776	180.643	182.985	192.659
ARFIP1	233.168	227.042	238.745	539.184	535.594	544.981
ARFIP2	205.572	203.805	209.125	369.771	355.47	374.111
ARFRP1	55.6679	45.5824	55.9536	70.1562	61.9991	58.8696
ARG2	514.843	478.918	489.088	1153.72	1325.06	1202.5
ARGLU1	209.523	198.633	210.411	206.919	193.856	182.072
ARHGAP1	407.116	397.356	403.317	658.817	660.553	629.48
ARHGAP12	57.2981	39.8801	43.0218	31.8837	47.0022	54.9609
ARHGAP17	66.9919	78.3153	68.5126	75.0964	84.4368	79.4298
ARHGAP18	53.5239	57.6309	49.6268	22.9254	36.1444	25.1876
ARHGAP19	72.5347	68.6708	79.962	18.3424	20.4552	24.1935
ARHGAP29	30.6166	30.1773	25.9469	54.6159	39.8695	35.3518
ARHGAP35	73.8571	78.2378	73.393	101.934	102.322	95.56
ARHGAP44	11.4104	25.5137	21.2613	19.6358	17.4576	10.5223
ARHGAP5	64.481	67.8615	66.3297	78.1734	67.1846	73.2462
ARHGAP6	123.354	115.609	108.871	172.383	164.331	165.697
ARHGAP8	66.7491	58.9993	57.8898	62.3635	52.9542	63.4811
ARHGDIA	2953.65	2940.84	3040.15	3016.33	3082.18	3031.61
ARHGEF1	66.5529	67.1907	62.9045	60.0415	56.8927	62.3483
ARHGEF10	21.1923	28.935	27.7267	23.6327	16.923	18.263
ARHGEF11	43.0054	41.3812	36.0059	42.0428	43.5612	41.3243
ARHGEF12	64.8568	62.445	51.7213	60.2272	60.9842	55.6958
ARHGEF16	192.13	197.315	195.518	244.026	240.99	245.74
ARHGEF17	27.3263	22.0099	23.0564	18.3466	20.4649	22.2721
ARHGEF18	83.3351	87.6193	89.4309	139.739	137.607	127.966
ARHGEF2	52.4722	53.3308	53.5611	39.3777	38.3849	36.8848
ARHGEF26	61.9929	58.1554	58.5287	36.0689	32.7972	26.6085
ARHGEF37	24.0815	29.1133	26.8573	54.2156	49.8104	52.0345
ARHGEF5	59.1351	54.6095	62.6036	81.4694	78.409	67.0173
ARHGEF7	164.05	153.666	147.713	166.412	180.414	172.302
ARID1A	126.16	134.237	135.322	117.423	115.388	122.118
ARID1B	37.016	38.0587	37.4114	22.1862	33.7538	24.1851
ARID2	470.842	500.613	503.289	352.336	313.365	308.186
ARID4B	43.2361	44.9956	48.8401	41.5432	58.9319	47.0974
ARID5B	30.5598	21.7561	22.4436	45.9946	55.2473	44.6164
ARIH1	231.453	225.301	230.326	236.772	226.432	235.902
ARIH2	74.2501	75.8522	81.0824	77.9624	79.3324	78.6901
ARK2N	104.496	119.756	104.461	75.6272	110.453	82.2591
ARL1	661.166	545.735	569.687	1179.49	1086.88	1113.92
ARL2	610.174	596.091	614.841	545.594	572.659	505.826
ARL2BP	213.869	189.043	205.288	132.403	127.785	110.619
ARL3	866.88	811.94	857.209	740.929	677.34	669.313
ARL5B	106.41	101.892	105.175	87.4755	98.6521	85.4744
ARL6	75.0302	69.9481	62.8727	61.4999	51.0804	39.2056
ARL6IP1	163.463	184.913	164.204	158.528	201.232	215.652
ARL6IP4	173.966	158.654	168.679	154.849	158.509	133.853
ARL6IP5	1245.84	1298.8	1231.39	1261.42	1312.56	1229.45
ARL6IP6	76.1588	82.4309	74.2512	23.897	47.6438	31.6034
ARL8A	706.804	571.97	661.68	1093.15	1054.22	1085.7
ARL8B	515.245	498.229	536.943	1015.99	952.806	1071.63
ARMC1	139.696	126.681	131.311	93.6738	78.6419	88.0517
ARMC10	222.22	206.373	194.347	191.992	219.624	190.934
ARMC5	15.852	12.8345	18.3089	8.61638	10.4694	12.5288
ARMC6	120.146	116.098	104.051	109.148	105.582	85.3924
ARMC8	114.071	108.004	111.803	124.323	115.468	110.092
ARMC9	26.62	24.3327	27.4952	19.9636	20.2984	13.9976
ARMCX3	170.776	165.39	159.229	262.293	265.047	254.948
ARMH3	71.837	60.2376	64.316	78.7164	81.7128	73.0982
ARMT1	240.006	243.316	251.906	246.341	260.729	238.907
ARNT	20.0778	22.9674	26.5882	16.6669	23.7184	19.7999
ARPC1A	700.66	659.427	698.286	552.129	582.971	570.95
ARPC1B	248.627	241.649	244.368	450.483	466.255	443.548
ARPC2	674.233	664.863	669.404	712.281	722.297	711.852
ARPC3	622.877	594.804	599.994	719.779	707.373	641.145
ARPC4	1374.1	1421.22	1360.41	1538.37	1579.68	1366.85
ARPC5	611.727	563.033	552.838	847.583	822.041	770.967
ARPC5L	516.96	592.2	537.739	574	477.232	551.693
ARPIN	169.931	179.25	179.684	221.815	237.282	223.636
ARPP19	200.935	199.813	201.578	197.662	217.86	210.519
ARR3	16.2862	12.0189	16.1558	48.3094	23.946	36.5421
ARRB1	119.436	127.058	128.325	183.906	207.629	193.835
ARRB2	87.9378	92.3417	85.6265	53.6416	56.0112	65.6697
ARRDC1	42.5338	43.5114	43.8159	99.1318	94.0834	92.7802
ARSA	95.2064	107.525	93.0921	201.189	217.513	213.428
ARSB	38.1523	35.1856	46.8274	39.9886	37.8522	36.6165
ARSD	21.2219	24.2967	24.3537	33.7681	39.6645	39.3515
ARV1	18.5792	18.7583	24.9322	19.2226	23.6277	24.1596
ARVCF	107.727	102.767	107.661	88.868	82.6787	87.0659
AS3MT	225.243	272.681	207.672	89.7083	95.9521	120.823
ASAH1	595.006	556.96	588.787	1098.83	1109.93	1084.73
ASAP1	61.3975	75.3973	96.6682	61.2154	65.986	60.6936
ASB1	38.2852	29.6885	23.835	28.8026	17.8149	17.0183
ASB3	9.98711	13.4199	17.4091	34.8438	24.7567	33.2741
ASCC1	87.2566	83.2919	84.5577	56.925	56.1212	56.4623
ASCC2	90.5357	79.1829	76.0145	62.2662	60.4055	61.2255
ASCC3	175.093	170.616	168.46	118.183	121.948	111.985
ASDURF	80.5762	74.6227	74.911	46.5362	43.3764	58.5299
ASF1A	248.106	226.662	252.765	78.084	107.949	96.0877
ASF1B	154.295	120.928	154.638	26.0866	33.8149	46.9586
ASH2L	145.211	144.583	144.555	92.5118	92.5855	81.5927
ASL	102.979	107.353	84.076	156.757	180.099	166.712
ASMTL	166.014	168.077	161.192	249.988	251.614	251.412
ASNS	2072.59	2134.34	2054.95	1131.65	1089.54	1119.53
ASPH	143.317	135.277	139.222	108.603	96.7595	93.194
ASPSCR1	119.599	126.298	121.208	144.273	154.614	150.143
ASRGL1	115.54	118.668	113.888	632.306	638.98	622.703
ASS1	333.68	309.367	304.831	266.488	246.689	255.376
ATAD1	221.511	206.85	207.138	194.464	192.251	192.033
ATAD2	136.911	154.923	149.952	56.6757	53.4705	57.1984
ATAD3A	931.003	953.801	937.607	744.17	755.144	739.544
ATAD3B	215.891	213.939	222.217	166.869	175.076	183.859
ATE1	76.1932	68.4894	70.582	77.1943	87.3877	72.4668
ATF1	17.4858	37.9248	32.324	24.7052	21.8649	22.8065
ATF2	12.5474	16.4587	10.8911	15.7485	13.5855	7.82794
ATF3	13.0776	15.3104	24.2189	40.0188	35.8504	30.927
ATF6	16.6381	17.5387	20.0065	22.1487	16.2493	13.3087
ATF7	49.631	41.0837	40.5541	44.1827	38.505	36.5911
ATF7IP	54.9042	47.9101	56.9865	18.1111	23.8927	28.3995
ATG101	31.7974	47.9641	34.7944	94.872	81.0765	76.6598
ATG12	5.34781	11.6189	7.94909	12.6485	13.8971	14.1021
ATG13	26.6338	21.9566	23.5841	29.5447	35.5138	41.789
ATG16L1	42.4541	34.3604	32.4791	53.3282	48.8657	54.1622
ATG2A	31.6645	22.8974	26.3285	39.9112	32.0526	45.6418
ATG2B	41.7019	44.7474	39.663	39.4742	38.7867	44.4905
ATG3	192.693	206.117	201.5	144.881	133.32	137.065
ATG4B	118.374	113.501	126.047	129.36	129.974	133.034
ATG4C	50.4708	48.6655	37.1376	45.1642	61.2144	23.1305
ATG5	34.8696	34.082	41.5376	48.5923	51.1421	44.431
ATG7	145.109	136.735	141.721	136.835	149.3	146.45
ATG9A	54.2806	62.583	57.6874	61.2277	65.5755	63.874
ATIC	2514.74	2519.07	2537.72	1955.82	1941.34	1995.64
ATL2	79.7536	85.1243	82.1727	76.0659	66.0091	59.9505
ATL3	488.241	490.861	469.411	493.549	534.231	525.276
ATN1	66.9588	68.7426	74.4464	72.1838	61.5387	72.6432
ATOX1	882.423	904.792	994.814	751.119	744.788	753.318
ATP11A	19.0404	19.0354	23.0086	40.3475	28.2573	24.2486
ATP11B	51.5998	54.9124	48.8417	79.1861	68.7597	64.9706
ATP11C	30.9028	33.6302	34.7941	19.6511	20.6413	22.9939
ATP13A1	227.597	231.07	225.829	245.986	255.353	245.108
ATP13A3	38.3518	33.4922	34.9266	32.1121	33.2131	37.062
ATP1A1	4616.5	4635.2	4590.88	4550.51	4588.91	4584.55
ATP1B1	2976	3101.82	3055.08	1397.66	1379.51	1393.43
ATP1B3	736.727	751.161	730.954	1188.17	1211.57	1167.99
ATP2A2	1358.58	1348.32	1369.12	1334.09	1381.53	1304.12
ATP2B1	290.756	285.626	283.563	244.976	260.576	249.381
ATP2B2	46.7303	37.8566	42.0745	45.1513	36.1916	38.1992
ATP2B4	175.911	170.953	183.795	155.517	166.404	158.379
ATP2C1	91.2669	91.419	85.5122	97.1344	107.772	104.097
ATP5F1A	8745.01	8837.12	8864.32	9458.11	9656.77	9802.14
ATP5F1B	7603.44	7753.31	7635.43	7805.46	7829.26	7942.57
ATP5F1C	2304.09	2331.95	2422.12	2439.43	2435.91	2410.52
ATP5F1D	1354.48	1278.81	1475.22	1299.71	1353.5	1305.51
ATP5F1EP2	880.952	818.882	788.795	784.445	766.218	764.538
ATP5IF1	461.976	434.105	551.8	632.126	588.426	598.411
ATP5MC1	225.428	193.663	271.922	226.29	128.897	155.751
ATP5ME	1533.52	1409.64	1729.75	1165.88	1267.41	1116.28
ATP5MF	2293.52	2244.05	2351.06	1997.41	1947.65	1847.44
ATP5MG	3562.59	3416.14	3347.97	3300.02	3064.38	3033.73
ATP5MJ	1041.18	1068.16	1045.3	1114.4	1137.03	1019.84
ATP5MK	1170.27	1269.89	1168.04	1091.27	1343.8	1089.8
ATP5PB	2016.42	1895.05	1961.08	1950.48	1968.41	1903.42
ATP5PD	1477.62	1415.82	1597.41	1361.49	1369.48	1218.79
ATP5PF	79.7337	71.9779	76.511	68.8295	64.5475	86.0182
ATP5PO	2634.39	2607.18	2576.78	2410.7	2420.93	2400.37
ATP6AP1	309.318	294.343	292.632	407.604	417.911	421.463
ATP6AP2	237.726	238.012	217.069	334.272	381.481	342.93
ATP6V0A1	168.635	156.277	161.462	298.508	286.201	287.07
ATP6V0A2	115.66	121.608	97.4405	178.649	208.104	199.488
ATP6V0C	683.804	674.591	684.29	894.153	980.825	924.967
ATP6V0D1	662.709	704.854	660.493	1098.24	1112.35	1073.62
ATP6V1A	918.215	901.006	866.529	1212.49	1204.3	1214.57
ATP6V1B1	9.29369	6.8182	10.1247	21.2363	13.3079	15.843
ATP6V1B2	776.03	755.114	746.055	1107.94	1103.37	1104.32
ATP6V1C1	233.746	224.054	224.042	427.34	426.687	421.286
ATP6V1D	275.787	273.24	268.961	398.866	431.33	379.299
ATP6V1E1	424.517	406.493	399.668	635.921	618.828	598.189
ATP6V1F	104.703	89.7769	94.5539	116.928	126.939	104.096
ATP6V1G1	356.928	414.886	443.273	493.784	554.507	543.443
ATP6V1H	348.753	347.032	349.276	498.093	497.634	481.565
ATP7A	50.6164	52.4091	46.3623	55.3152	52.944	60.9108
ATP8B1	32.1639	22.0084	26.2277	62.8219	57.051	54.8162
ATP9A	61.1413	54.7839	58.5797	98.5417	96.2906	90.757
ATP9B	55.2124	52.7896	47.1951	92.4533	88.8963	77.5591
ATPAF1	368.759	368.408	373.306	263.527	277.802	248.892
ATPAF2	156.522	158.071	132.481	161.699	163.508	166.451
ATPSCKMT	51.1012	41.913	47.2456	36.5805	39.704	31.0385
ATR	48.5993	50.8426	59.63	29.0271	17.1823	19.7625
ATRAID	121.254	100.248	97.0745	80.3931	80.2778	69.4836
ATRIP	13.253	16.2804	20.8317	23.2412	21.6431	23.414
ATRN	41.2436	42.0564	43.3043	42.0631	42.8448	42.1695
ATRX	173.434	168.143	181.117	98.992	107.943	109.23
ATXN10	597.282	615.219	575.245	629.378	610.345	594.937
ATXN2	156.846	159.868	144.316	228.685	229.812	217.82
ATXN2L	535.406	570.219	554.059	420.862	438.077	439.848
ATXN3	156.68	161.834	159.195	145.885	149.679	146.396
ATXN7L3B	133.979	121.019	145.589	65.0585	64.076	66.3044
AUH	364.837	356.4	329.814	420.33	445.054	436.896
AURKA	26.4848	35.6165	22.5751	27.3652	24.8636	26.5605
AURKAIP1	143.095	139.146	138.597	125.911	139.313	141.789
AURKB	61.6395	67.6903	56.9147	13.8912	10.2872	30.6485
AVEN	81.2901	76.4197	71.366	93.7077	99.1129	85.4177
AVL9	165.45	165.776	164.148	234.648	235.851	227.499
AZGP1	34.321	37.0526	36.7183	287.676	286.031	282.082
AZI2	20.8097	22.1382	15.5399	26.2115	31.3897	17.601
B2M	43.6939	40.5583	50.9581	206.425	215.304	206.213
B3GALT6	111.351	106.372	108.28	116.471	117.129	122.604
B3GAT3	99.8771	100.233	104.498	166.433	154.293	147.045
B3GLCT	24.6774	31.2545	28.2339	36.679	42.6704	39.2099
B3GNTL1	99.1789	92.5866	90.358	110.708	98.1652	111.168
B4GALT1	135.439	107.221	118.067	318.661	324.192	305.677
B4GALT4	24.2624	19.7087	20.7142	23.0063	23.4688	16.6223
B4GALT7	22.4614	19.5675	20.6716	37.3104	28.8685	32.0495
B4GAT1	145.253	145.633	132.73	208.751	207.83	162.558
BABAM1	83.6341	90.9328	87.6374	102.862	109.69	101.284
BABAM2	188.499	184.059	188.299	214.98	185.124	218.27
BAD	85.7177	85.6374	96.3496	144.949	127.333	122.84
BAG1	85.307	67.0319	71.4453	64.4218	64.0057	66.6539
BAG2	584.889	645.552	623.377	386.791	448.767	391.334
BAG3	160.452	166.282	159.078	173.123	167.437	158.763
BAG4	30.4717	24.8938	28.1889	20.6584	9.0839	28.3321
BAG5	138.043	141.066	133.071	149.435	145.596	151.306
BAG6	482.857	488.272	482.167	594.548	589.074	600.145
BAIAP2	618.421	643.752	622.223	1106.26	1087.11	1109.61
BAIAP2L1	127.391	134.128	132.279	268.64	270.641	267.196
BAK1	52.2526	49.2184	53.5216	64.9677	79.7905	70.1941
BANF1	441.387	338.582	392.391	292.539	344.987	383.665
BANP	20.5292	30.3703	22.5516	5.88321	18.3858	13.34
BAP1	14.4539	12.6454	16.0734	9.98417	3.5282	4.66955
BAP18	43.0461	36.8448	46.4141	34.5169	43.1609	32.9659
BARD1	64.1254	60.0393	52.6909	38.4576	34.3931	41.1085
BAX	474.191	450.069	464.264	303.53	297.773	286.941
BAZ1A	1819.37	1937.17	1785.38	992.832	1017.31	953.195
BAZ1B	257.187	278.361	282.773	136.109	145.528	142.159
BAZ2A	36.4306	36.6358	37.6632	39.8167	40.3236	39.9143
BBS2	21.8308	25.5833	23.5347	21.2412	14.3775	24.0478
BBS7	46.0872	62.637	50.5899	38.0939	39.6536	37.9885
BBX	56.0162	51.5535	64.061	37.5373	55.1153	38.9405
BCAM	51.4759	52.4481	61.0734	29.8074	45.5323	30.1479
BCAP29	56.3878	53.5806	47.1188	224.726	236.881	208.129
BCAP31	1896.76	1847.53	1895.6	2811.02	2939.04	2916.83
BCAR1	37.3677	35.4534	34.9277	39.2109	44.0388	45.1814
BCAS2	87.9505	86.1494	97.0976	62.5214	65.167	59.4627
BCAS3	34.1412	41.6369	45.6955	48.0776	60.5336	61.8121
BCAT2	629.024	605.542	642.459	680.985	705.725	690.551
BCCIP	343.679	345.49	364.097	414.119	404.501	392.024
BCDIN3D	13.1062	13.762	17.0026	11.0195	7.28912	10.8439
BCHE	36.2653	38.611	33.431	16.4075	21.3844	15.8939
BCKDHA	333.105	279.432	306.856	460.946	443.204	428.177
BCKDHB	83.019	73.9061	76.3394	109.337	104.35	114.55
BCKDK	144.016	166.557	147.053	244.992	260.235	243.263
BCL10	66.8905	61.7166	53.5981	163.416	124.44	140.829
BCL2L1	94.4162	81.7746	83.3371	214.505	201.674	191.979
BCL2L13	169.549	166.116	147.095	206.859	218.161	219.577
BCL2L2	53.7935	57.4941	53.7785	43.5396	36.2695	40.0499
BCL7C	241.929	239.413	258.434	175.166	189.772	188.677
BCL9	24.839	19.1538	25.6425	29.5741	17.4029	28.7166
BCL9L	43.3942	46.7836	41.0581	38.7031	41.1258	41.6964
BCLAF1	993.002	972.308	942.374	775.003	771.236	789.926
BCOR	8.7912	8.56046	4.99745	4.68011	14.2594	8.90841
BCR	75.5149	64.6915	66.4352	68.0241	56.6739	57.8201
BCS1L	112.589	103.15	100.518	86.098	95.7995	91.2128
BDH1	284.494	276.088	300.565	368.684	372.571	345.478
BDH2	64.9314	53.4126	67.1542	29.7504	33.3566	28.3147
BECN1	42.4731	36.9614	42.0834	39.4075	47.4443	54.4264
BET1	106.865	86.9137	90.944	146.606	159.644	138.431
BET1L	94.1322	85.8392	106.881	143.445	137.863	145.898
BHLHA15	38.5368	44.965	28.501	88.819	87.0721	86.2898
BICD2	62.8201	74.3233	68.6439	196.423	176.686	176.342
BID	76.02	67.982	88.7267	35.521	33.2853	32.5987
BIN1	197.301	203.659	197.818	175.078	168.712	175.326
BIN3	30.3603	22.8922	19.1171	38.8012	33.14	35.1728
BIRC2	30.6407	26.065	48.9919	26.837	20.9614	32.955
BIRC6	79.8663	82.3175	82.5049	81.982	81.27	80.5438
BLMH	754.681	760.48	717.524	556.169	581.161	562.345
BLOC1S3	75.0803	66.1328	68.2252	76.2039	87.6994	73.4815
BLOC1S4	66.133	77.4604	78.3002	79.7259	74.1033	75.1994
BLOC1S5	30.6233	26.8219	28.206	22.2032	20.7792	20.4692
BLOC1S6	7.97261	10.2659	8.90782	8.75641	12.3073	5.49564
BLTP3A	35.9265	42.0609	37.2099	26.8893	30.8284	23.7977
BLTP3B	19.7183	13.9427	19.6184	14.9964	12.219	12.6203
BLVRA	987.124	967.036	945.01	1103.52	1060.03	1118.48
BLVRB	3120.89	3109.12	3158.76	4889.25	5036.71	5400.91
BMI1	80.1973	74.7165	72.4267	61.1649	51.8211	45.8052
BMPR1A	2.70687	8.04989	7.57815	17.8712	9.30729	10.3046
BMS1	190.482	192.979	182.166	115.465	115.161	109.525
BNIP1	160.33	157.264	160.242	185.467	203.6	178.827
BNIP2	48.3494	45.0067	44.2693	31.6181	31.7666	29.2492
BNIP3	19.6916	16.0164	14.6683	36.954	39.5221	30.0998
BNIP3L	44.6945	38.0646	33.8082	60.3783	45.999	73.9416
BOD1L1	79.1227	92.1081	81.748	52.3898	49.5069	54.3104
BOLA1	159.454	147.829	166.138	78.6934	115.713	99.04
BOLA2B	740.347	701.132	734.224	974.125	922.373	888.296
BOLA3	119.038	123.014	118.174	97.0504	107.559	98.9471
BOP1	330.774	341.367	337.386	166.956	185.63	177.419
BORCS5	113.212	114.148	118.925	112.982	111.686	108.018
BORCS6	103.834	97.1261	102.224	128.366	145.896	138.489
BORCS7	74.3437	75.0433	80.8371	64.1669	94.1814	47.6732
BPGM	50.0117	60.8086	59.4923	43.1714	48.7444	45.9259
BPHL	367.554	355.016	368.465	255.395	239.642	239.523
BPNT1	763.214	747.362	739.086	833.532	896.388	852.857
BPNT2	264.02	251.977	254.418	301.493	317.857	298.038
BPTF	87.4	90.8246	86.4637	49.2302	48.1981	51.873
BRAF	144.733	137.958	153.964	213.679	209.301	216.254
BRAP	63.5553	60.7085	61.9943	57.5345	54.744	46.659
BRAT1	109.655	125.096	118.723	55.0589	57.3669	55.8039
BRCA1	58.725	62.0313	54.4768	39.9558	26.6701	35.5035
BRCC3	45.5291	52.4934	36.6083	43.1128	53.344	53.8643
BRD1	53.4686	51.8701	57.5384	32.2996	31.1719	26.7527
BRD2	86.3018	94.3078	100.378	55.5186	58.9021	57.9761
BRD3	88.6074	83.8562	83.4465	41.515	39.9033	41.4018
BRD4	218.583	203.776	209.025	116.551	124.31	119.052
BRD7	71.9089	75.6765	78.6356	60.5787	65.8638	68.9643
BRD8	87.3704	86.5226	89.2146	58.3546	54.3699	57.813
BRF1	32.4619	28.9012	24.8669	15.6893	19.5099	19.1465
BRI3	38.8957	30.5016	39.9181	32.387	43.1876	26.4117
BRI3BP	319.987	312.665	323.892	275.489	259.172	267.452
BRIX1	350.359	342.536	367.82	219.445	229.796	207.355
BRMS1	26.8268	16.8671	14.4431	20.4807	15.2554	13.6476
BRMS1L	29.1154	44.2071	34.8183	25.534	27.9241	29.0015
BROX	632.622	639.163	574.966	548.963	563.426	569.931
BSCL2	173.083	151.44	163.832	196.985	233.869	233.111
BSDC1	54.9749	51.0786	50.5474	94.0427	96.0042	85.8907
BSG	1313.05	1328.15	1386.07	834.627	854.139	911.224
BSPRY	20.3303	20.3702	21.1576	23.8397	24.6765	21.5099
BTAF1	149.655	154.447	148.915	212.983	209.478	195.665
BTBD2	24.6655	33.6936	40.8182	21.6366	27.3967	28.9464
BTD	107.585	119.341	112.159	106.687	118.168	100.072
BTF3	591.065	587.636	564.655	493.566	547.346	524.384
BTF3L4	702.266	757.434	720.497	656.133	728.631	738.521
BTG1	43.082	47.911	47.9243	25.1748	12.9714	12.8579
BTN2A1	10.8499	16.8625	16.7165	31.556	31.3638	24.4229
BTN3A3	16.6038	23.4391	23.1658	22.1472	22.5749	23.2929
BUB1B	46.9265	50.6453	45.2443	27.1011	38.4981	32.8464
BUB3	1334.42	1317.53	1326.38	954.878	972.811	971.321
BUD13	94.5706	105.235	102.835	74.707	72.847	67.1838
BUD23	205.009	210.053	190.498	134.017	116.393	105.692
BUD31	211.187	204.254	212.981	161.617	141.289	142.687
BYSL	314.266	316.895	320.567	150.993	143.676	143.965
BZW1	821.858	795.537	768.463	1403.15	1368.78	1389.51
BZW2	896.067	868.546	862.469	475.181	476.382	483.124
C11orf52	12.3643	8.98378	12.2988	47.5282	27.1019	19.8979
C11orf54	539.152	529.821	489.359	828.407	763.427	717.933
C11orf68	257.77	210.236	220.186	225.815	228.957	234.954
C11orf98	476.887	515.223	494.543	418.732	379.907	399.184
C12orf4	12.7992	9.29981	11.1569	6.13115	8.23542	14.8771
C15orf61	29.4515	26.1838	24.7656	65.7389	59.8142	49.3489
C17orf75	102.536	102.362	115.375	106.148	108.689	106.423
C17orf80	15.1022	15.9977	16.8596	20.4338	19.3431	20.4319
C18orf21	13.391	11.9529	10.5707	10.9121	10.1528	8.52339
C18orf32	33.547	35.5464	48.9621	39.9939	49.5319	52.1186
C19orf12	44.8428	51.7986	45.3099	61.6072	69.0685	78.2341
C19orf47	37.0764	44.567	50.5557	28.525	27.3747	23.0949
C19orf53	294.413	307.66	296.001	334.02	266.858	277.183
C1D	262.248	241.883	234.389	106.617	134.069	116.168
C1GALT1	31.237	32.8283	44.3805	61.2348	55.7022	69.9739
C1GALT1C1	70.5636	60.9476	52.1514	58.6626	73.3839	59.5102
C1orf122	82.8628	99.9219	94.891	144.855	131.258	115.853
C1orf131	51.1002	47.7785	46.9861	24.5543	28.964	25.6604
C1orf174	15.5384	15.0651	17.9743	17.4388	14.1234	13.6845
C1orf21	15.2216	16.1711	22.1566	90.0163	75.3506	78.1924
C1orf52	77.669	70.957	69.3882	36.8466	63.0146	61.1221
C1QBP	1942.02	1974.34	1916.81	1651.48	1723.78	1803.52
C2CD2	34.3164	32.3232	36.8111	34.9623	28.1065	30.0275
C2CD2L	38.1384	41.8859	38.4733	46.6946	48.0589	50.0214
C2CD5	46.8101	41.2561	47.5484	29.7884	34.8817	38.4725
C2orf49	28.2551	43.8128	32.5283	27.4879	32.5909	32.2258
C2orf69	16.723	8.30617	15.1606	10.9123	7.74021	9.06942
C2orf76	82.6196	75.1295	81.4585	242.567	219.661	235.801
C3orf33	34.314	55.0585	43.6753	54.8502	70.2165	46.8433
C3orf38	20.9848	22.8573	20.3038	8.53807	16.5013	10.5619
C5orf22	222.052	202.346	221.413	247.812	254.737	265.623
C5orf24	92.6092	94.861	96.5329	59.48	54.3849	69.9145
C6orf120	24.7502	21.0624	26.5635	25.0735	29.2809	33.0354
C6orf132	22.8743	23.3953	26.3292	43.3227	54.0944	47.9065
C7orf25	66.5665	78.2476	62.5158	58.693	55.9031	51.4131
C7orf50	328.16	328.659	324.779	234.845	246.59	229.938
C8orf33	155.342	150.826	153.72	68.69	77.1709	69.1779
C8orf82	299.978	301.461	283.635	451.387	421.247	411.59
C9orf72	48.372	50.0076	40.1716	70.0207	73.1655	62.3245
C9orf78	206.203	242.902	202.258	151.025	154.586	177.241
CAAP1	88.5483	85.8662	98.1415	74.296	71.8028	83.6478
CAB39	294.894	281.501	269.472	288.743	304.683	281.075
CAB39L	547.796	557.1	536.318	266.565	247.078	255.473
CABIN1	36.4018	42.0112	44.268	27.9914	36.2137	27.7559
CABP7	480.632	490.172	476.794	383.12	381.03	352.369
CACNB3	80.3115	88.4827	90.4007	152.305	154.239	125.561
CACTIN	36.3688	34.2697	35.7116	23.1272	23.5481	23.5725
CACYBP	1434.37	1426.01	1425.24	728.424	753.274	748.335
CAD	541.231	548.36	535.145	239.01	236.349	233.206
CADM4	18.6538	25.5142	28.9587	13.5239	11.5712	13.6934
CALCOCO2	51.9168	32.0878	38.0717	32.7755	46.4331	33.052
CALD1	309.87	324.875	334.522	331.363	350.418	337.539
CALM1	517.707	300.013	415.275	319.619	256.394	295.749
CALR	5366.87	5038.77	4780.82	6677.47	7018.03	6966.8
CALU	811.021	769.891	770.765	1431.85	1492.81	1431.85
CAMK1	49.6626	43.5621	40.5498	63.7538	62.8635	59.3847
CAMK2B	80.2553	69.5552	71.5823	46.0409	46.1726	36.4046
CAMK2D	323.197	347.733	307.78	129.54	142.705	123.822
CAMK2G	115.802	117.97	111.194	68.2404	85.1077	88.1448
CAMKK1	23.9598	32.6758	27.4761	11.2059	10.9876	13.3497
CAMKK2	44.1134	42.2748	40.3687	61.0772	68.371	70.2895
CAMLG	76.2272	72.2316	68.675	92.7012	99.2293	100.472
CAMSAP1	47.4064	56.6744	49.8062	52.4452	54.7317	46.4849
CAMSAP2	41.9102	45.9317	43.7122	41.1836	40.989	43.5898
CAMSAP3	67.0757	64.4147	62.7967	67.8441	76.9824	65.632
CAND1	1589.4	1544.21	1500.74	1555.35	1560.79	1541.37
CANT1	142.046	147.207	141.248	458.99	462.896	445.013
CANX	1542.18	1482.02	1482.44	1966.59	2021.13	1948.41
CAP1	837.719	804.544	801.529	1578.49	1563.87	1536.01
CAP2	176.269	160.351	171.184	596.126	574.176	594.671
CAPN1	521.593	509.36	529.8	808.593	783.046	810.266
CAPN2	68.3312	78.9286	75.9227	224.222	218.893	219.099
CAPN5	71.9216	82.4796	81.2705	54.6653	70.456	50.5447
CAPN7	42.6759	51.1899	43.0761	41.2603	42.788	34.5544
CAPNS1	544.561	514.549	501.739	871.659	861.74	833.008
CAPRIN1	1145.86	1230.5	1133.95	885.239	909.458	881.612
CAPS	12.2583	14.4723	17.1409	37.0594	44.4308	36.023
CAPZA1	1479.9	1599.32	1535.42	2507.85	2730.73	2649.09
CAPZA2	213.634	199.476	208.023	365.159	411.952	402.855
CAPZB	976.546	989.495	949.265	1749.1	1761.41	1812.4
CARD19	36.6192	54.5762	52.1325	53.6488	70.4131	53.7173
CARHSP1	393.695	373.677	384.114	445.997	456.867	405.482
CARM1	135.171	137.921	132.518	88.7946	99.3799	101.109
CARMIL1	42.2706	42.3993	43.1076	96.296	89.7724	84.5026
CARNMT1	126.508	123.865	131.74	74.7438	77.5654	74.3963
CARS1	491.387	519.361	495.522	458.451	455.489	446.275
CARS2	388.374	365.931	382.589	311.159	322.895	301.122
CASC3	27.3977	33.1563	33.0013	30.3246	30.7339	34.6056
CASD1	23.1918	22.4962	21.5928	48.6886	54.9905	48.3373
CASK	144.723	151.245	160.418	94.0661	99.0854	106.556
CASKIN2	10.1788	6.09442	16.181	8.88752	7.02742	16.1486
CASP2	65.4323	76.0817	74.1566	15.7941	19.322	26.6773
CASP3	263.432	270.575	271.107	197.064	177.05	189.214
CASP4	19.7361	24.2716	20.1997	12.3738	7.14121	11.3846
CASP6	408.187	315.251	380.227	294.164	286.313	227.027
CASP7	155.952	166.001	168.221	161.813	156.31	138.935
CASP8	61.0866	65.673	62.5976	60.6785	69.5354	51.5294
CASP9	22.8616	24.2008	33.2237	23.6782	28.5288	37.5294
CAST	201.776	194.738	179.352	275.583	299.981	305.533
CASTOR1	34.395	35.8692	40.9695	134.326	161.648	131.936
CASZ1	50.643	57.532	62.2415	50.4575	52.1405	46.8615
CAT	1200.21	1173.3	1170.76	1051.36	1113.7	1055.88
CBFB	205.304	224.094	219.121	144.657	166.442	156.533
CBL	49.2867	51.4128	46.943	69.1067	62.3411	55.8146
CBLL1	69.8504	68.4603	61.7719	89.4781	96.9036	80.6449
CBR1	594.966	613.038	594.404	610.25	621.749	617.925
CBR3	40.7447	39.7819	42.0084	18.3782	30.8619	23.736
CBR4	436.333	393.408	427.365	337.75	333.574	336.127
CBS	548.25	538.731	526.461	256.079	262.59	257.223
CBX1	338.955	336.042	339.23	267.301	232.116	282.145
CBX3	1108.3	1308.62	1243.8	804.437	869.537	851.563
CBX4	60.9267	64.8632	60.2434	57.845	57.3097	50.9663
CBX5	554.144	573.17	596.99	424.18	487.86	463.478
CBX6	106.664	113.493	126.665	46.7132	60.8376	66.5847
CBX8	225.434	211.561	204.494	132.649	132.95	116.621
CC2D1A	175.877	180.043	194.161	179.657	164.514	161.958
CC2D1B	71.7547	71.4456	64.0473	110.926	107.118	102.399
CCAR1	528.124	539.232	515.017	504.77	490.985	502.442
CCAR2	703.801	694.365	678.859	671.445	697.403	653.167
CCDC115	69.0663	63.6529	68.6003	87.124	88.2895	64.674
CCDC117	41.9115	49.2271	42.3353	26.8487	35.7478	40.2753
CCDC12	163.791	183.739	176.553	119.861	132.278	124.417
CCDC124	432.054	438.678	416.901	392.731	384.179	372.847
CCDC126	9.98211	19.4032	9.44008	15.8989	23.5764	14.7972
CCDC127	100.44	98.842	104.714	104.324	108.029	116.16
CCDC134	219.866	208.35	201.341	182.048	174.633	172.801
CCDC137	71.6836	83.4918	79.1031	49.7365	50.6526	48.8162
CCDC149	8.73935	8.74555	5.25647	23.6114	27.0821	26.9283
CCDC186	39.0213	41.8552	33.9432	74.7002	69.7832	70.5145
CCDC22	134.101	128.145	130.393	139.951	134.092	145.971
CCDC25	147.514	148.196	139.617	102.199	100.443	105.213
CCDC43	78.1383	71.1799	67.2751	50.7066	57.4284	62.6674
CCDC47	339.679	332.67	336.777	419.065	447.267	415.043
CCDC50	113.564	103.156	102.123	80.5695	84.6826	76.5508
CCDC51	338.211	340.428	322.359	255.496	282.432	250.662
CCDC59	59.433	68.7582	60.1172	26.3626	33.2533	21.4287
CCDC6	271.235	260.646	257.342	326.248	336.49	335.619
CCDC71	286.421	327.896	326.702	305.778	301.753	285.815
CCDC85C	64.3476	69.1948	57.6935	48.5079	58.5285	56.2618
CCDC86	277.237	303.811	299.356	200.539	231.218	205.752
CCDC88C	28.9566	28.7194	29.6777	14.105	12.8316	15.1101
CCDC9	56.5782	50.1956	52.6802	79.9494	81.5399	85.3827
CCDC91	17.3014	22.9162	7.37372	23.0198	21.5922	14.9321
CCDC93	85.9384	96.162	78.8637	77.672	82.9881	84.47
CCDC97	44.0395	55.1801	46.6095	34.4187	41.4836	35.0648
CCDC9B	8.14139	7.21641	9.96357	11.6616	11.2602	14.983
CCM2	23.9637	26.8828	32.8207	18.199	26.7736	17.5119
CCNA2	82.4075	39.776	59.7012	44.6767	34.9081	45.736
CCNB1	90.0022	87.6117	81.0778	28.6448	9.46442	17.6267
CCNB2	79.4901	82.8272	80.0662	30.1769	32.6093	18.1101
CCNC	33.7211	38.0119	28.6988	26.1689	27.6746	22.3087
CCND1	108.822	97.4945	93.3726	56.7427	64.5878	62.6057
CCND3	35.026	36.8905	27.6632	33.2467	18.3866	20.794
CCNDBP1	75.308	64.8006	60.6255	112.2	126.386	121.458
CCNH	40.6145	35.1	31.8673	26.4059	22.297	21.785
CCNK	149.912	143.794	149.47	124.324	113.683	109.411
CCNL1	618.26	563.623	638.763	603.866	591.503	580.174
CCNT1	133.243	140.355	129.02	114.714	109.854	117.623
CCNT2	25.433	23.3216	24.5566	24.8922	35.4103	33.7484
CCNY	35.8366	35.9779	36.5378	24.5416	28.9241	27.8688
CCPG1	27.8752	24.1751	26.177	42.0301	33.8621	36.5723
CCS	344.823	305.497	332.632	368.939	360.105	365.385
CCT2	1355.8	1379.85	1349.94	1147.54	1192.27	1175.66
CCT3	2215.26	2267.59	2208.89	1969.01	1928.86	1927.12
CCT4	1689.16	1697.26	1658.85	1461.79	1456.62	1516.58
CCT5	1937.77	1862.45	1856.58	1618.66	1612.88	1589.47
CCT6A	1988.03	2024.51	2008.58	1832.74	1750.99	1788.35
CCT6B	14.598	21.9483	19.8179	17.6361	20.133	12.9697
CCT7	1696.35	1691.46	1648.17	1444.54	1477.83	1496.46
CCT8	4060.51	4160.81	4083.42	3429.3	3427.67	3435.28
CCZ1	68.7023	70.9939	77.1374	69.6465	81.3118	78.8082
CD151	371.184	395.357	431.638	841.023	885.316	775.986
CD276	182.45	171.918	162.123	156.011	175.22	160.324
CD2AP	366.138	378.545	360.226	610.692	582.585	574.05
CD2BP2	233.254	241.417	234.722	181.125	193.068	185.341
CD320	1508.11	1481.24	1669.92	2403.7	2150.12	1991.19
CD46	167.461	145.823	146.642	145.675	145.394	149.39
CD47	249.566	226.785	227.938	135.157	123.992	129.808
CD58	55.4776	48.2597	53.8021	88.6868	66.1077	74.7965
CD59	116.706	104.915	120.093	140.212	166.878	131.341
CD63	385.091	376.522	376.446	1014.11	1001.96	1026
CD68	32.1648	38.1274	39.2499	30.474	27.6068	37.965
CD81	385.158	391.911	381.653	214.472	226.5	224.274
CD9	1629.62	1501.99	1406.21	4411.27	4622.69	4004.93
CD99	22.3128	16.9509	29.465	11.5356	13.4659	9.65374
CDC123	218.994	247.006	223.381	123.978	107.795	117.785
CDC16	85.6693	84.0979	88.2838	86.807	77.2033	68.6753
CDC20	72.2375	66.3648	84.6665	22.5334	19.0977	29.6378
CDC23	133.856	109.285	123.146	106.284	116.596	104.881
CDC25C	54.7136	57.3677	58.9115	13.6898	21.0286	36.2756
CDC27	108.08	101.963	111.114	78.6604	78.2212	76.1421
CDC34	97.7157	90.3545	103.953	79.8276	91.2571	88.7209
CDC37	1669.71	1693.97	1720.99	2021.08	2018.17	2011.59
CDC37L1	67.1903	67.5127	66.2729	87.0377	82.0843	82.9933
CDC40	123.721	129.519	122.82	88.087	90.5593	85.4682
CDC42	948.304	915.968	959.065	1393.72	1490.07	1457.58
CDC42BPA	42.8163	45.459	44.8888	35.5546	39.931	35.7843
CDC42BPB	99.8073	94.3222	98.4474	113.418	110.622	111.755
CDC42BPG	55.4265	62.4231	54.3425	57.5412	52.1084	52.7185
CDC42EP4	88.9644	82.2191	72.0833	83.3607	63.9012	69.3569
CDC45	78.4205	90.9988	82.8254	23.7776	38.0026	5.91318
CDC5L	322.758	330.599	314.218	238.289	262.686	244.371
CDC73	309.821	304.629	301.351	210.506	205.543	201.418
CDCA2	20.9426	19.9016	23.2772	18.3796	19.3521	22.7323
CDCA3	34.8036	41.4226	35.1047	22.8771	27.0887	20.149
CDCA5	50.198	66.9651	54.1481	38.9411	32.2729	30.5936
CDCA7L	45.4778	31.8172	42.5232	19.8958	19.6583	18.4945
CDCA8	76.0121	90.0943	65.4225	31.1933	47.0445	79.2543
CDCP1	271.794	272.003	260.327	207.15	196.297	183.083
CDH1	708.519	811.089	777.351	847.914	876.217	851.304
CDIPT	191.801	170.259	192.549	315.969	284.895	290.358
CDK1	4082.55	4111.82	4018.37	503.269	445.078	437.981
CDK11B	316.66	318.682	299.363	241.64	264.174	239.168
CDK12	74.2573	82.5875	75.0652	61.6339	64.1708	60.0995
CDK13	43.1963	26.5479	24.3953	12.9669	14.0778	14.5556
CDK16	15.8287	24.1806	23.9536	17.6888	16.7909	15.9674
CDK19	67.9874	70.9142	71.2002	58.9234	53.2507	54.5709
CDK2	242.702	262.004	255.409	137.064	126.266	133.193
CDK2AP1	47.368	57.914	59.4441	32.0996	34.7637	27.0896
CDK4	362.439	389.052	369.311	124.725	138.637	133.752
CDK5	231.096	236.038	235.944	260.608	249.209	235.041
CDK5RAP1	43.0102	37.4038	50.7853	40.184	44.9647	28.1999
CDK5RAP2	46.1775	51.209	42.2898	18.423	17.5497	23.6816
CDK5RAP3	242.925	252.728	237.721	282.892	274.102	268.662
CDK7	82.4387	85.2575	80.2283	61.1299	59.7584	55.831
CDK9	244.774	231.094	249.067	220.955	232.061	208.714
CDKAL1	27.8352	29.2987	32.619	29.4871	20.7908	19.9545
CDKN1A	101.64	84.6311	95.3233	64.4721	54.3657	53.465
CDKN1B	37.7005	38.6581	52.443	92.5523	114.363	83.5143
CDKN2AIP	140.785	127.223	145.432	128.864	131.076	125.357
CDS1	54.7745	43.1708	48.984	68.7381	77.5045	74.6698
CDS2	52.8479	44.1361	47.5033	67.2349	72.5216	73.9479
CDV3	515.661	588.216	556.913	643.548	669.547	703.404
CDYL	37.7958	40.8994	35.7716	19.4267	20.0259	16.5149
CDYL2	21.4702	21.7083	29.6161	24.0503	28.4215	35.0609
CEBPB	129.885	149.122	135.036	68.0576	73.6647	75.1931
CEBPZ	133.769	132.63	123.982	92.7915	83.2338	87.6335
CELF1	774.371	826.946	848.547	709.562	725.729	697.44
CELSR2	6.53224	15.3755	5.88211	3.71472	9.18272	8.46681
CEMIP2	29.6822	31.1204	32.5205	52.3825	59.5092	54.2946
CENATAC	32.0774	31.8972	35.4083	28.251	20.1716	17.5846
CENPB	76.7237	101.481	84.3279	62.9975	59.3703	59.0893
CENPC	50.9269	55.6761	44.3666	30.334	24.6968	25.8064
CENPF	30.9868	28.561	26.3898	26.4769	27.448	20.0589
CENPM	85.6895	79.1351	76.8852	28.9547	16.7617	19.7068
CENPS	26.3179	26.5974	35.123	20.5455	22.3055	20.4963
CENPU	30.6541	31.5177	27.8049	10.9982	7.29509	11.3903
CENPV	24.8511	25.5909	17.6627	15.9886	17.7091	13.86
CEP131	67.4442	70.8126	71.6071	49.0006	49.2593	49.5089
CEP170	47.4548	43.5024	40.7419	22.4397	29.1389	26.5938
CEP170B	42.013	48.4636	40.5823	38.8843	43.2217	36.3499
CEP192	29.6651	28.4423	33.6115	19.5642	24.434	24.9856
CEP41	39.7691	43.5123	51.7378	30.7252	35.6124	28.7177
CEP43	53.4381	47.8243	37.1762	44.1409	43.0984	41.4112
CEP44	32.517	29.7789	32.5558	39.36	37.1984	39.7823
CEP55	33.0329	19.5094	30.6233	23.4939	21.9164	27.9587
CEP76	51.9942	44.4017	39.6782	41.5543	30.7363	39.2761
CEP78	20.2111	21.8256	25.8031	20.6247	16.1234	3.88061
CEP97	90.5296	93.9133	93.2161	46.2783	38.9913	45.8846
CEPT1	328.473	355.181	390.299	339.405	322.875	254.323
CERS2	359.688	373.447	361.239	409.858	461.395	435.082
CERS4	89.8207	68.5295	79.7404	128.106	103.787	75.4343
CERS6	178.234	175.532	161.734	280.926	278.277	250.684
CERT1	90.266	90.9162	87.2949	202.198	194.32	195.983
CES2	18.1381	28.2151	29.7214	22.3129	19.8527	16.8993
CETN2	96.4239	83.7192	92.5156	51.598	53.9654	57.018
CFAP20	356.764	355.559	322.441	235.991	239.309	229.199
CFAP298	66.9025	67.809	64.1441	43.3311	47.5078	48.2191
CFAP36	16.4093	20.0969	28.7934	25.4163	14.3477	19.7519
CFAP410	15.2844	12.7885	18.3482	10.8463	10.2829	10.1962
CFAP418	31.8342	23.5561	17.3702	14.5387	18.9652	11.5446
CFAP97	26.6875	28.6981	34.6713	25.5916	16.888	24.431
CFDP1	199.908	196.989	206.764	178.899	193.33	196.258
CFL1	10188.9	10016.9	10098.8	12469.8	12174.6	13003.4
CFL2	524.211	529.191	506.308	516.067	526.44	490.298
CGGBP1	158.033	144.178	141.478	113.7	105.731	110.711
CGN	73.3543	76.8384	73.326	134	137.711	130.533
CGREF1	55.7208	50.1091	70.5713	41.4497	40.7034	45.0497
CHAC2	69.7171	54.4281	66.9535	35.0827	43.1344	35.7584
CHAF1A	77.8255	81.718	84.5307	18.1301	16.2247	18.1624
CHAF1B	89.0038	95.9094	95.923	18.5591	21.2132	24.4471
CHAMP1	146.46	150.381	143.567	120.774	119.856	117.395
CHCHD1	57.981	52.1679	50.9268	37.0918	60.9314	55.3613
CHCHD10	154.842	160.45	195.432	126.363	160.089	144.265
CHCHD2	495.688	477.391	544.979	573.766	537.375	528.505
CHCHD3	430.177	436.51	471.746	458.325	480.891	468.128
CHCHD4	91.5996	72.5926	100.158	70.7629	75.6834	74.0938
CHCHD5	34.8803	31.16	28.6555	32.9502	30.6608	34.695
CHCHD6	49.8403	47.3614	42.5527	46.5222	50.0447	44.2952
CHCHD7	25.603	25.9368	17.2242	28.5563	29.1011	23.3643
CHD1	26.9305	29.6392	33.5078	25.3104	20.9651	17.4739
CHD1L	115.416	104.945	103.653	66.8763	62.5626	63.6709
CHD2	104.732	105.248	112.057	92.4215	91.6094	91.7422
CHD3	96.112	96.3942	103.841	73.9933	73.8155	71.1528
CHD4	510.377	524.188	495.295	307.063	315.771	318.078
CHD6	19.3907	14.6727	14.6182	23.2396	21.9494	29.0631
CHD8	178.822	189.803	179.484	129	106.808	108.706
CHDH	66.9265	72.7034	73.6809	61.795	45.54	51.3392
CHEK1	50.4308	63.2295	46.9692	19.2774	20.1051	29.4986
CHEK2	142.82	149.349	174.097	60.6257	72.9728	71.7057
CHERP	209.803	213.55	216.163	159.413	159.358	159.92
CHID1	250.451	243.342	234.923	267.216	243.333	243.766
CHKA	52.4753	35.3724	37.7761	72.8085	76.3984	76.3287
CHM	118.249	124.933	117.617	216.493	214.435	213.383
CHMP1A	270.43	261.395	262.699	208.641	192.737	178.319
CHMP1B	347.567	321.184	312.849	445.53	438.751	410.008
CHMP2A	833.65	805.929	766.915	994.74	986.053	957.109
CHMP2B	174.361	180.996	198.293	236.434	230.375	241.638
CHMP3	178.102	178.616	172.198	216.205	222.799	213.872
CHMP4A	154.341	152.275	161.579	216.521	198.296	202.951
CHMP4B	434.583	413.493	429.502	477.471	458.298	498.808
CHMP4C	59.9963	69.1669	65.4031	50.6587	54.9036	39.6423
CHMP5	466.566	517.937	466.843	526.475	541.094	502.341
CHMP6	89.9708	86.1704	92.579	112.098	104.293	100.78
CHMP7	121.559	112.625	114.642	131.297	132.848	125.052
CHORDC1	1165.02	1184.09	1161.92	826.414	797.517	787.579
CHP1	155.375	155.856	177.542	193.148	195.892	183.219
CHPF	50.0206	49.9795	54.915	87.404	82.6431	80.6929
CHPF2	40.4945	32.2146	36.4267	50.2724	51.1425	46.7449
CHPT1	309.203	361.394	319.073	338.987	426.567	347.849
CHRAC1	147.232	131.757	121.002	73.0234	75.4582	81.4963
CHST14	73.8758	75.7507	79.7033	43.0955	36.6334	46.3203
CHST2	106.856	94.7675	117.443	68.8305	66.6186	63.2962
CHSY1	43.931	46.3114	48.5176	47.4723	44.7421	40.5588
CHTF18	63.5918	76.9041	61.8459	16.3708	17.8053	18.7483
CHTOP	215.755	229.214	234.193	189.287	203.956	209.755
CHUK	52.6751	57.0295	55.2774	52.4908	51.8618	47.3816
CHURC1	16.2905	14.9651	17.8232	11.2174	15.1972	8.67706
CIAO1	200.114	202.964	197.754	206.409	215.073	213.034
CIAO2A	76.3463	76.9792	86.1596	84.7675	78.5498	67.7603
CIAO2B	52.8193	46.2518	43.706	45.4336	43.8967	41.4192
CIAO3	79.3234	86.378	90.6699	83.3327	86.9808	81.7477
CIAPIN1	755.642	731.067	757.724	680.361	702.576	667.283
CIB1	41.2228	44.1522	42.9725	114.038	121.936	116.943
CIC	20.8438	42.6186	37.9304	36.9814	22.2591	18.5533
CINP	20.0478	11.588	18.8087	11.0501	6.53517	9.44377
CIP2A	64.7246	74.1522	71.6776	27.7921	32.4851	24.6049
CIRBP	1386.77	1231.56	1217.6	1254.77	1320.04	1365.94
CISD1	574.62	534.031	514.16	483.844	479.064	448.251
CISD2	726.87	687.321	735.002	828.323	855.087	798.491
CISD3	765.815	786.208	753.698	729.807	729.812	678.094
CIT	55.5237	56.0327	56.7435	11.746	17.4198	36.5519
CIZ1	79.0542	76.6389	67.9803	51.5629	42.624	31.9083
CKAP2	44.8109	37.6712	40.1202	20.3172	19.532	6.43407
CKAP4	1555.64	1531.93	1543.15	2415.88	2330.23	2440.52
CKAP5	387.718	401.433	391.822	313.954	306.683	301.714
CKB	8014.44	7756.16	7923.3	10223.4	9851.2	10488.1
CKM	949.51	988.925	808.903	1299.14	1493.35	1383.59
CKMT1B	3884.27	3973.88	3947.67	6299.09	5893.83	6063.04
CKS1B	188.428	180.961	149.202	46.3132	40.2827	25.8322
CKS2	62.5888	59.0367	73.1326	15.0519	13.7214	23.3048
CLASP1	91.1469	92.5474	91.3674	82.8086	82.9942	79.3198
CLASP2	174.03	175.482	167.586	188.675	182.202	181.186
CLASRP	26.0926	18.8696	17.1435	14.5298	14.0465	18.3521
CLCC1	238.112	226.678	260.088	280.081	288.502	280.25
CLCN2	41.9564	33.7736	27.9515	16.9431	20.3843	21.002
CLCN3	62.2358	62.8646	54.2271	68.4948	73.0224	60.8054
CLCN7	73.2447	73.4477	70.8432	114.79	114.741	112.53
CLDN12	25.1081	29.6219	44.7491	50.9486	55.581	56.4738
CLDN3	111.018	106.447	110.092	167.467	176.781	180.881
CLDN4	73.8868	53.1532	64.0055	166.293	160.355	173.436
CLDN7	156.581	142.236	134.772	100.607	203.961	192.008
CLDND1	50.509	77.4562	57.6176	53.1896	47.5415	52.7981
CLGN	160.789	158.823	160.415	154.754	162.252	146.532
CLIC1	2036.06	2134.9	2090.86	2963.16	2916.9	3030.11
CLIC4	221.006	218.989	210.1	197.041	188.336	193.102
CLIC5	113.132	134.228	115.423	149.748	143.009	172.282
CLINT1	221.572	216.951	241.267	344.805	361.56	339.145
CLIP1	105.626	107.859	107.401	124.413	128.179	124.964
CLK3	51.5522	47.7182	42.358	63.3439	59.6544	60.5925
CLMN	46.2634	39.0736	57.4138	33.6413	40.753	35.0865
CLN3	17.2654	13.8063	12.4889	27.9861	36.9543	32.3371
CLN5	286.654	299.348	285.707	457.183	464.892	443.408
CLN6	195.621	201.271	193.435	196.963	176.066	195.562
CLN8	35.3337	43.4187	42.6759	62.1974	47.9549	46.5899
CLNS1A	328.112	347.034	342.786	159.77	195.852	169.18
CLP1	140.154	139.91	141.082	103.219	94.468	89.7939
CLPB	658.261	629.659	665.225	681.698	724.378	713.039
CLPP	482.331	454.382	472.918	534.548	544.191	539.912
CLPTM1L	102.506	92.2662	84.714	139.676	129.592	143.076
CLPX	415.495	417.94	414.28	500.448	515.371	493.48
CLSPN	34.6933	37.3681	33.255	11.1049	12.6095	12.1115
CLSTN1	327.105	346.812	273.253	371.186	525.156	445.708
CLTA	796.085	621.55	840.481	1124.77	1040.93	963.601
CLTB	347.607	286.941	357.255	382.963	384.04	347.275
CLTC	3473.58	3457.15	3475.93	4932.38	4981.05	5114.74
CLTCL1	74.7349	83.641	97.1014	105.706	135.46	146.394
CLU	3.15015	8.66563	9.49855	37.4251	35.0243	21.9096
CLUH	573.834	583.748	543.312	399.361	395.21	395.824
CLVS2	99.7837	60.8903	118.221	113.175	103.234	115.738
CMAS	293.001	286.885	304.743	751.234	780.911	760.734
CMBL	1577.57	1466.93	1514.37	1092.16	1139.76	1075.46
CMC1	134.809	121.328	153.912	93.8789	109.682	146.968
CMC2	119.875	128.513	181.758	112.56	128.493	105.927
CMC4	21.3975	23.5918	12.0027	28.8536	13.7696	25.927
CMIP	33.3594	40.7974	29.8042	20.3723	28.7798	15.4458
CMPK1	1304.01	1295.15	1337.71	1589.25	1521.9	1560.2
CMSS1	131.94	133.222	138.903	45.0673	46.9557	39.9922
CMTM4	55.0997	66.5818	56.7495	92.5333	91.7166	74.0715
CMTM6	53.7461	38.7894	47.5161	77.9179	87.4607	76.8248
CMTR1	117.068	133.213	121.985	71.627	77.3238	69.5385
CMTR2	11.1817	19.3738	14.2221	11.3049	10.4863	15.3065
CNBP	311.475	282.577	281.364	196.707	208.398	205.233
CNDP2	5027.62	5262.96	4877.77	10506.9	10175.2	10684.1
CNEP1R1	34.003	19.5676	32.7831	40.2603	56.5413	42.4113
CNIH4	416.99	479.421	468.884	431.984	477.741	527.84
CNN2	177.368	177.4	168.514	416.235	402.014	416.588
CNNM2	2.45531	8.13374	8.52176	12.6801	7.52591	6.97103
CNNM3	52.2296	41.9507	40.1687	36.986	31.096	26.6112
CNNM4	77.3187	77.9558	83.8442	83.8416	90.6289	79.8287
CNOT1	587.85	582.159	569.011	489.377	488.514	500.503
CNOT10	78.8037	88.4584	82.0541	65.69	68.3779	67.9739
CNOT11	61.3211	55.9107	65.8404	63.5813	61.9793	54.5282
CNOT2	137.625	141.004	152.178	115.929	117.523	105.955
CNOT3	141.075	157.462	149.5	129.774	114.334	117.773
CNOT4	43.7142	47.1575	41.4243	48.3707	46.1672	50.2692
CNOT6L	48.0912	38.839	54.4471	63.7427	46.6198	45.9358
CNOT7	299.414	325.886	335.588	232.8	241.625	238.928
CNOT8	31.5529	29.5809	23.1291	24.8302	24.9373	31.98
CNOT9	124.634	121.361	125.586	93.3792	98.1136	92.5455
CNP	312.169	313.568	305.212	259.045	271.114	264.951
CNPY2	1134.36	1099.1	1138.9	1114.8	1188.16	1139.86
CNPY3	56.6615	69.2271	62.036	118.221	109.608	113.468
CNST	10.4881	8.50892	9.26962	8.91662	8.71906	13.709
CNTNAP4	36.3147	20.6211	30.579	29.7459	22.7233	27.0464
COA1	25.2092	24.5249	25.4571	20.418	24.3048	23.277
COA3	318.525	332.258	401.31	277.178	302.58	269.099
COA6	283.873	303.366	319.788	309.799	293.07	340.337
COA7	272.047	253.66	252.648	216.239	206.766	198.071
COASY	520.58	512.523	492.718	573.211	576.33	569.992
COBL	11.7523	13.8147	11.0161	27.6613	26.0514	22.0782
COBLL1	102.722	104.383	98.8056	119.091	122.816	115.377
COG1	162.087	154.731	160.694	224.585	217.687	213.581
COG2	107.338	114.895	124.519	169.943	181.081	173.687
COG3	201.112	195.372	189.915	292.366	301.643	301.413
COG4	160.103	157.728	150.652	205.131	208.068	201.371
COG5	495.011	497.416	482.202	841.114	805.525	760.951
COG6	160.654	159.804	165.217	258.198	249.038	232.548
COG7	108.529	107.835	108.257	168.12	169.186	153.731
COG8	138.624	127.558	127.344	160.581	178.887	180.136
COIL	110.079	121.436	114.536	68.7463	81.648	82.6134
COL4A1	35.9393	27.5303	28.0643	24.3109	29.3353	24.746
COL6A1	77.8741	81.1262	84.4578	75.9576	81.1859	68.2183
COL6A2	12.7074	13.1319	15.7596	22.9159	17.1571	17.1425
COLEC12	99.1313	91.6113	105.473	14.1819	9.24369	19.2027
COLGALT1	353.151	362.277	352.925	348.894	355.441	330.015
COMMD1	40.9739	49.4328	53.9485	55.153	52.681	48.4275
COMMD10	92.8542	77.2945	93.8304	73.3183	73.3007	62.1999
COMMD2	108.968	109.988	100.563	98.7346	80.5548	80.3572
COMMD3	49.4971	44.4249	48.6157	41.6326	41.625	34.0187
COMMD4	133.554	142.478	126.429	132.337	114.785	123.514
COMMD5	20.473	26.0786	29.2156	24.3008	29.1945	35.4025
COMMD6	36.9273	38.8865	42.4147	55.4893	35.7175	55.5155
COMMD7	76.2665	65.1955	61.9499	55.8462	56.0264	54.0963
COMMD9	58.466	58.3419	53.9499	53.6828	57.5019	47.9286
COMT	1557.74	1513.48	1418.3	1311.74	1412.65	1524.6
COMTD1	208.638	213.975	210.531	151.152	168.764	158.143
COPA	1079.97	1052.3	1073.86	1731.95	1737.74	1732.11
COPB1	1282.82	1212.04	1199.09	1817.49	1800.15	1844.45
COPB2	1008.36	995.019	977.026	1594.35	1603.24	1559.15
COPE	222.843	210.502	226.323	360.352	350.905	357.038
COPG1	785.145	817.459	778.448	1257.4	1228.78	1257.19
COPG2	251.545	250.609	242.946	330.998	321.387	332.79
COPRS	65.2223	65.3713	74.0383	90.4618	83.2072	94.7077
COPS2	602.02	577.382	563.498	539.299	546.116	500.888
COPS3	328.932	335	304.528	319.803	326.448	340.353
COPS4	544.226	565.626	535.122	527.343	536.495	554.747
COPS5	319.875	288.578	305.149	304.354	321.738	283.872
COPS6	511.836	500.579	479.678	476.488	481.535	457.221
COPS7A	371.529	365.991	373.232	351.173	365.268	343.052
COPS7B	180.172	164.006	171.494	182.483	164.509	165.791
COPS8	336.169	358.492	345.123	325.99	306.932	316.316
COPZ1	625.35	475.773	518.721	675.217	658.738	766.678
COQ10B	29.2599	31.0857	27.4731	62.0838	77.1101	58.3765
COQ2	30.5158	28.894	22.6915	17.8105	14.7496	12.2969
COQ3	44.244	28.7398	24.1975	17.9048	31.1957	16.0016
COQ5	37.4873	46.4367	52.3906	41.2239	49.4486	42.4836
COQ6	291.527	270.943	316.224	186.34	211.717	178.334
COQ7	57.6189	39.6724	40.0975	26.2068	33.777	27.9365
COQ8A	174.192	161.6	169.153	80.5445	96.2382	84.5403
COQ8B	45.7847	48.5025	52.3895	68.6074	65.4054	65.4056
COQ9	402.022	413.957	401.356	318.662	333.306	351.971
CORO1A	51.7838	61.5339	56.5411	33.1084	33.714	26.2369
CORO1B	385.984	375.92	357.255	1200.57	1187.77	1167.19
CORO1C	204.048	210.947	203.989	205.324	207.424	195.624
CORO2A	76.8201	68.8184	75.856	174.578	168.544	150.804
CORO7	102.921	89.5411	88.2933	126.544	124.538	112.195
COTL1	213.381	213.496	206.647	333.068	355.255	341.369
COX11	127.52	114.117	109.123	110.075	113.48	105.1
COX14	81.1636	73.7286	97.5478	48.7281	51.1851	47.4401
COX15	97.6737	94.8008	81.7009	67.1896	69.5639	72.7361
COX16	62.4504	65.4386	61.408	65.8687	72.2738	66.2522
COX18	87.3048	72.1053	71.0712	70.3479	65.0327	68.9124
COX20	194.192	203.238	206.783	201.998	212.495	227.775
COX4I1	3168.77	3249.53	3282	3172.51	3210.09	3175.84
COX5A	650.683	604.315	691.906	531.888	604.122	504.439
COX5B	1149.74	1124.35	1422.9	887.108	985.255	857.605
COX6A1	20.0381	28.1278	18.2054	51.8216	30.4518	31.5743
COX6B1	455.508	501.028	533.326	477.174	503.005	477.879
COX6C	1233.64	1228.51	1170.99	1375.12	1457.7	1422.61
COX7A2	552.558	512.319	632.196	350.9	410.805	322.88
COX7A2L	183.814	183.675	178.318	159.456	177.943	156.014
COX7B	83.1603	96.8615	91.9872	72.2893	93.4092	71.1879
COX7C	316.561	269.553	315.421	203.766	210.575	179.243
CPD	230.634	215.575	198.703	247.527	236.362	239.611
CPEB3	17.9857	12.4753	6.98102	24.8871	27.625	21.174
CPEB4	47.78	52.595	41.7894	91.9706	90.043	82.1348
CPNE1	474.616	483.718	473.15	337.795	319.134	317.659
CPNE3	2938.63	2984.34	2862.15	1721.72	1516.85	1724.05
CPNE7	25.2503	22.1304	27.068	20.1925	15.522	16.0481
CPOX	498.045	487.255	493.631	438.386	419.18	417.884
CPPED1	160.861	160.121	150.894	201.819	197.454	187.252
CPQ	13.9145	20.7462	25.5768	39.6677	25.8561	24.3827
CPSF1	113.603	111.162	113.226	96.2683	90.6789	91.4393
CPSF2	152.651	152.309	143.453	103.83	103.423	97.5103
CPSF3	169.255	166.171	161.005	126.705	117.637	117.33
CPSF4	87.591	87.8906	86.0386	62.3521	54.1798	62.8771
CPSF6	741.78	726.853	745.153	568.638	603.043	586.694
CPSF7	394.809	389.444	399.182	360.735	367.976	363.663
CPT1A	565.981	552.137	545.39	724.332	759.384	732.176
CPT2	434.864	433.001	430.665	534.881	543.442	519.818
CPTP	52.5487	51.9582	48.7241	43.9936	43.0607	45.6076
CRACR2B	20.3857	18.7007	22.7668	36.9408	44.2066	40.122
CRADD	52.1018	55.8193	58.5402	60.5242	56.4972	65.2865
CRAT	117.838	113.492	116.483	150.86	154.628	142.579
CRBN	38.9956	40.6636	37.591	27.3935	32.5712	30.8964
CRCP	16.7571	12.683	11.1709	13.4874	10.0799	10.867
CREB1	274.93	294.58	290.901	344.527	349.346	328.93
CREB3L4	28.3743	38.4991	37.6982	68.0599	75.4682	77.8077
CREBBP	38.4901	35.3805	42.644	30.8458	31.1157	28.788
CREG1	47.1988	36.9053	37.6519	94.4055	86.3174	92.3927
CRELD1	82.0811	81.0042	89.0788	138.286	136.489	132.004
CRELD2	155.213	143.082	169.36	163.366	168.741	165.54
CRIP2	73.8456	77.9966	79.8121	189.535	159.899	173.641
CRIPT	51.8829	67.3307	54.3577	42.4056	45.0469	58.6744
CRISPLD2	35.5544	34.0431	37.4613	17.5106	16.4887	7.3789
CRK	394.291	388.938	367.88	538.008	512.483	519.749
CRKL	856.403	822.213	864.026	716.136	713.993	701.485
CRLF3	45.7534	39.9109	37.3988	41.5698	33.9879	37.0067
CRLS1	43.0698	47.5399	58.7075	105.924	88.2006	91.3882
CRNKL1	144.42	145.816	136.806	101.065	99.7811	93.8777
CROT	233.271	237.588	238.196	293.837	298.575	288.867
CRTAP	129.956	144.679	130.788	147.697	155.62	129.362
CRTC1	57.6784	47.5631	58.409	61.6938	62.4163	54.1258
CRTC2	22.0284	26.2918	26.2452	25.9211	25.285	28.9958
CRYAA	57.5268	58.143	54.8884	52.6057	61.2426	55.442
CRYAB	24.886	29.1376	33.8857	35.6032	34.2923	41.9792
CRYL1	679.902	639.735	615.198	754.577	766.701	770.466
CRYZ	275.049	268.467	268.161	259.643	263.599	259.669
CRYZL1	85.4889	84.3151	84.584	68.1983	67.8325	74.3172
CS	6047.93	6017.44	5923.15	6083.48	6093.35	5889.96
CSDE1	901.18	922.737	889.297	749.361	748.197	749.745
CSE1L	3046.82	3072.71	2985.45	1555.51	1624.77	1627
CSK	255.31	270.926	258.148	292.062	272.656	270.668
CSNK1A1	273.095	301.574	292.162	415.201	390.863	395.829
CSNK1D	122.878	125.921	118.532	166.25	175.848	162.009
CSNK1E	27.6717	40.6493	47.1147	32.4149	28.0456	23.3858
CSNK1G3	79.4529	92.7171	76.3072	113.404	107.791	105.688
CSNK2A1	392.974	383.137	381.08	355.859	359.996	363.069
CSNK2A2	100.854	107.812	106.524	100.688	99.0262	100.436
CSNK2B	558.921	547.478	517.767	422.947	454.273	431.256
CSRP1	588.434	569.611	584.302	674.951	696.825	711.835
CST3	100.514	124.067	107.402	412.594	383.391	393.986
CSTA	15.2196	18.4324	5.79489	24.0993	13.5978	20.1271
CSTB	2264.75	2133.41	2235.54	3202.52	3203.29	3108.71
CSTF1	310.422	287.86	278.391	225.19	241.6	225.522
CSTF2	454.954	453.264	475.829	328.618	337.901	320.483
CSTF2T	219.49	227.133	221.785	161.707	171.98	160.328
CSTF3	447.197	439.757	438.633	293.295	287.348	287.125
CTBP1	377.648	359.619	369.421	143.046	150.82	136.902
CTBP2	919.397	824.678	855.524	787.245	825.132	753.587
CTBS	135.156	125.566	126.022	233.708	248.144	249.741
CTCF	46.0887	42.9661	46.383	31.9823	35.1263	30.9637
CTDNEP1	71.4809	78.472	80.2473	107.574	96.0622	99.4939
CTDP1	98.5076	92.2222	87.087	85.8055	85.4577	94.6821
CTDSP1	43.705	56.9983	56.7565	60.8613	58.6195	49.313
CTDSPL	146.198	14.5347	19.7976	147.691	145.466	144.444
CTDSPL2	65.1217	70.7188	72.7609	16.7441	17.9191	14.0112
CTH	184.395	173.05	175.48	246.418	268.086	258.796
CTNNA1	1035.32	1028.47	1047.46	1041.14	1060.8	1057.64
CTNNA2	314.175	317.94	279.93	208.257	298.431	285.561
CTNNAL1	27.5863	22.918	23.4336	15.8118	19.141	18.2634
CTNNB1	785.644	781.182	781.692	709.102	714.961	695.976
CTNNBL1	212.253	224.671	210.421	161.46	154.295	141.171
CTNND1	865.239	888.36	872.831	986.905	1006.04	973.23
CTPS1	1156.76	1260.45	1177.77	937.148	894.635	930.551
CTPS2	331.414	329.66	346.453	305.466	309.425	302.972
CTR9	138.718	135.005	130.852	92.7533	101.683	96.3364
CTSA	93.4268	74.0553	92.1119	155.453	141.798	146.774
CTSB	651.505	625.479	659.355	886.121	947.153	876.706
CTSD	2483.32	2457.35	2371.81	5802.43	5816.52	5637.46
CTSF	107.841	92.6717	94.4745	105.436	114.125	126.847
CTSH	452.284	483.719	481.291	323.048	334.53	328.256
CTSL	296.992	306.204	253.305	264.599	255.226	271.284
CTSZ	572.109	588.628	537.976	752.139	790.077	756.741
CTTN	962.063	956.766	980.524	1866.88	1839.42	1894.65
CTTNBP2NL	100.947	91.3191	109.145	132.5	114.016	106.164
CTU1	36.5125	51.1027	38.3206	25.3746	31.9209	20.5058
CTU2	91.4994	71.8308	94.8099	46.9198	53.0691	47.419
CUEDC2	71.3058	84.4697	77.9777	35.6643	26.8561	28.338
CUL1	182.377	188.119	184.621	110.419	118.748	120.366
CUL2	277.627	281.492	274.376	253.657	241.744	254.231
CUL3	240.011	243.298	238.896	244.443	254.863	262.581
CUL4A	277.702	281.236	291.238	221.077	234.976	219.95
CUL4B	443.792	419.87	428.991	574.278	573.797	576.661
CUL5	225.732	232.705	230.486	286.445	303.914	285.994
CUSTOS	138.027	151.431	148.712	95.0894	92.6409	82.2702
CUTA	211.998	200.656	152.4	188.027	159.847	132.057
CUTC	66.787	61.3783	60.8706	52.1338	30.4978	36.6968
CUX1	75.542	73.8465	77.8823	73.2469	67.8969	65.155
CWC15	209.461	223.698	213.671	144.216	155.892	146.04
CWC22	59.627	64.2207	60.2486	46.7532	44.7786	44.4176
CWC27	58.7398	65.3462	59.1483	36.7242	42.5973	41.1372
CWF19L1	99.0834	94.7588	94.8975	70.2902	66.3509	61.0679
CWF19L2	57.5513	55.5687	51.9952	27.451	32.1625	30.0948
CXADR	66.9673	75.498	75.331	76.608	83.6894	78.6671
CXorf38	75.3841	80.5047	72.1334	55.1663	65.9848	54.7402
CXXC1	40.0843	45.5417	28.8661	22.7139	30.6794	25.347
CYB561	259.122	227.973	235.841	399.595	388.971	389.399
CYB561D2	72.1727	60.8055	57.5742	105.572	107.152	108.902
CYB5A	1182.19	1147.32	1191.59	1899.02	2106.39	2012.79
CYB5B	320.785	321.085	339.662	343.322	376.807	326.178
CYB5D2	51.0745	47.0706	44.755	34.436	34.9768	45.3148
CYB5R1	435.505	435.608	398.978	640.161	654.531	618.216
CYB5R2	14.9099	20.727	16.7319	32.7768	21.2525	21.8238
CYB5R3	439.616	428.312	460.212	713.342	721.963	656.109
CYBC1	90.9509	92.8741	98.3891	265.278	273.725	253.314
CYC1	1156.73	1147.68	1138.53	911.86	911.445	929.577
CYCS	2298.63	2205.04	2245.33	2382.38	2415.81	2228.72
CYFIP1	297.549	294.828	288.055	472.204	465.567	447.878
CYFIP2	46.5832	38.1575	42.1883	36.9537	35.872	39.6672
CYP20A1	32.3585	27.3159	37.342	37.8819	33.2613	37.0955
CYP2D6	81.1844	96.6291	110.37	138.614	132.433	126.767
CYP2U1	32.5763	29.6948	26.2843	133.056	145.544	128.324
CYP51A1	577.191	587.71	554.746	574.627	561.684	534.925
CYREN	47.1732	58.5309	62.1981	19.0865	12.8608	19.481
CYRIB	219.702	207.681	239.702	292.734	309.491	298.358
CYSTM1	50.137	48.0812	80.0435	91.2754	86.5047	111.82
CYTH1	54.6774	59.3196	51.6402	86.8574	86.5414	77.2701
CZIB	409.028	387.193	387.184	412.621	440.669	432.39
D2HGDH	35.7429	25.4059	26.3344	43.693	42.55	29.3938
DAD1	336.033	325.592	340.753	322.39	338.097	323.395
DAG1	51.9681	62.5903	43.409	47.3677	41.8099	45.45
DAGLB	43.162	44.7197	39.7792	53.4859	58.8571	52.4011
DAP	14.0181	13.2275	13.0437	30.6317	28.8077	30.7214
DAP3	407.427	400.618	404.408	321.176	330.146	315.014
DARS1	1069.69	1079.54	1059.68	1318.95	1335.51	1327.4
DARS2	446.84	439.628	429.286	378.077	384.586	377.742
DAXX	71.5788	79.2036	82.1037	55.2423	65.7175	62.8378
DAZAP1	1299.74	1265.69	1370.49	1205.41	1190.05	1181.62
DBI	366.864	297.943	405.394	981.017	954.617	959.703
DBN1	316.318	312.344	310.012	275.176	262.418	270.74
DBNL	321.055	324.087	335.885	463.573	449.464	472.765
DBR1	225.433	227.436	215.509	172.462	182.509	155.991
DBT	813.978	826.071	836.935	939.449	1002.63	951.375
DCAF1	39.6444	40.3281	34.0925	29.5184	23.8154	22.0281
DCAF10	18.0881	20.374	22.5937	18.3286	17.8624	19.7344
DCAF11	102.098	103.342	109.295	142.984	155.635	157.757
DCAF13	184.239	189.501	198.474	107.733	109.324	110.408
DCAF16	77.6589	69.5285	79.5575	76.4072	82.5431	70.8365
DCAF6	97.1883	86.7568	87.259	114.466	111.466	110.181
DCAF7	168.982	177.359	179.13	133.056	137.619	133.553
DCAF8	88.5403	87.9973	90.2419	201.365	182.631	182.963
DCAKD	100.994	98.3992	90.8461	77.1611	83.8084	70.8354
DCD	16.8849	27.8006	13.0845	54.3149	66.5405	22.5016
DCK	489.062	498.031	453.944	291.801	257.64	255.657
DCP1A	244.641	229.391	241.873	222.974	209.862	212.33
DCP1B	32.1513	43.8929	34.8725	24.5235	20.562	8.57261
DCP2	56.2284	59.2043	46.0523	51.927	47.3905	39.463
DCPS	429.814	427.382	415.071	306.396	290.195	274.83
DCTD	79.4479	85.3347	77.7534	56.1537	44.9039	54.8017
DCTN1	338.818	348.393	338.253	374.499	358.697	359.24
DCTN2	685.122	669.287	708.636	777.953	815.475	788.506
DCTN3	80.6007	80.8992	90.544	86.5915	105.48	92.9224
DCTN4	195.587	198.467	187.373	214.331	208.331	204.836
DCTN5	369.294	359.697	399.611	494.706	455.973	393.948
DCTN6	79.0678	67.9314	56.3285	88.6159	88.2609	87.9492
DCTPP1	419.752	383.689	432.624	232.028	219.296	194.117
DCUN1D1	329.461	306.566	309.293	320.745	335.707	326.022
DCUN1D3	19.8949	20.4947	15.8273	26.5755	23.1146	29.7408
DCUN1D4	55.2628	45.6766	39.3158	51.1968	44.8806	47.8891
DCUN1D5	387.74	379.637	365.87	270.708	279.422	242.519
DCXR	2243.81	2169.02	2126.27	3354.73	3625.37	3368
DDA1	38.8864	36.1749	41.9658	48.0743	61.648	53.2316
DDAH1	734.348	686.066	692.512	928.517	1075.11	990.947
DDAH2	89.7834	105.953	96.8587	204.409	215.665	208.476
DDB1	728.071	719.88	726.761	820.413	826.094	818.139
DDB2	176.358	171.53	169.721	39.4154	44.3759	48.957
DDHD2	44.2582	38.4833	37.3193	35.3747	45.6505	42.4622
DDI2	300.764	306.35	286.855	396.733	399.358	378.995
DDOST	1570.58	1477.73	1550.26	1802.5	1855	1788.24
DDR1	15.6685	17.0945	31.0514	16.6091	18.3193	15.1581
DDRGK1	454.772	408.128	421.351	463.445	562.316	534.451
DDT	3648.76	3484.95	3386.11	4959.99	5106.4	4971.65
DDX1	547.49	561.178	552.736	595.747	580.199	584.313
DDX10	114.129	118.305	121.051	54.9799	54.1894	57.9639
DDX17	4680.78	4793.43	4656.28	4476.51	4642.57	4502.04
DDX18	283.847	295.625	303.683	171.016	187.404	168.059
DDX19A	510.509	529.464	494.111	476.516	467.944	468.158
DDX19B	29.9319	44.8897	49.5177	31.0331	34.8164	8.23743
DDX20	200.252	193.211	201.809	145.543	138.143	142.587
DDX21	1925.46	2096.9	2067.46	743.212	755.517	729.588
DDX23	285.207	282.039	283.144	266.958	229.461	235.412
DDX24	311.485	339.56	328.041	306.158	290.055	291.542
DDX27	317.686	342.18	316.69	196.158	196.463	186.083
DDX28	164.854	165.18	165.575	111.027	104.67	96.8633
DDX31	93.5926	108.033	102.779	47.37	47.2239	43.3042
DDX39A	270.738	291.498	287.701	171.915	173.023	166.869
DDX39B	2749.22	2818.84	2819.45	2184.73	2320.26	2302.25
DDX3X	2273.99	2308.28	2196.41	2249.91	2152.31	2220.71
DDX3Y	223.333	215.416	207.361	258.693	262.785	279.523
DDX41	174.805	171.52	169.731	131.98	129.46	127.639
DDX42	498.581	490.184	488.22	329.032	353.087	326.926
DDX43	4.42216	9.15317	5.06061	10.2043	6.42218	10.8813
DDX46	392.221	380.065	376.117	347.239	343.863	348.32
DDX47	290.594	291.048	285.417	138.572	142.107	139.467
DDX49	188.147	206.822	201.429	92.1383	95.316	96.9547
DDX5	1937.13	2046.81	1928.79	1254.89	1272.36	1261.41
DDX50	148.175	154.497	153.614	79.4681	72.578	73.2847
DDX51	104.735	107.569	115.624	55.5269	56.0506	57.2901
DDX52	135.119	140.942	136.635	77.4167	96.3441	75.5377
DDX54	281.915	292.288	293.578	231.506	225.872	213.439
DDX55	53.6151	56.6219	53.7564	21.1241	23.1844	27.4338
DDX56	280.434	264.462	283.631	163.973	161.851	162.805
DDX59	53.7347	50.0012	54.0937	54.6089	49.4587	47.462
DDX6	1096.41	1146.87	1131.64	803.341	789.686	784.985
DDX60	23.3815	24.6511	34.483	22.5473	18.6889	18.5951
DECR1	933.959	927.787	893.204	1062.38	1103.66	1037.71
DECR2	348.104	330.551	320.224	364.348	359.617	357.903
DEF6	11.9378	13.6237	18.3858	8.62306	17.9478	16.7307
DEGS1	285.453	240.239	259.927	805.953	655.094	755.167
DEK	795.504	783.853	790.515	353.531	387.699	393.323
DENND10	147.747	155.777	157.45	156.919	156.119	148.227
DENND11	23.8814	37.1917	28.5368	29.5239	30.3621	25.3499
DENND1B	27.1153	19.2495	25.2144	16.6209	14.9747	17.8785
DENND4C	64.0239	63.4249	60.4821	65.3781	65.8173	65.7897
DENND6A	43.1432	47.5447	45.6496	50.0098	51.8503	46.975
DENR	534.769	547.599	554.526	497.536	543.886	511.085
DEPDC5	18.8739	19.2376	8.74442	12.4392	10.4238	8.19739
DERA	55.0131	58.3493	60.0319	52.321	49.6199	48.6104
DERL1	260.457	276.402	255.57	646.471	567.063	539.388
DERL2	112.347	125.326	93.6303	221.911	228.407	225.691
DERPC	165.284	179.017	154.082	173.059	194.745	179.049
DESI1	140.612	140.995	132.841	106.918	84.7726	87.7821
DFFA	459.084	468.355	463.476	373.506	382.667	378.55
DFFB	128.179	139.2	137.111	74.5322	85.3128	78.2543
DGAT1	33.6421	41.2114	47.2184	60.8862	53.2745	55.3928
DGCR8	35.786	35.7033	41.6425	36.1899	33.7734	30.0043
DGKA	34.7549	37.2415	37.3833	99.9756	97.4753	96.0128
DGKE	41.7046	53.5329	32.66	47.7278	40.0349	43.1833
DGKH	59.6319	58.5824	65.4345	22.8629	11.099	52.553
DGKQ	20.3335	20.1107	20.7674	24.162	18.2171	18.4464
DGLUCY	71.984	75.3269	74.991	84.2877	82.3732	70.4992
DHCR24	716.197	716.104	703.18	3827.42	3363.19	3588.24
DHCR7	550.078	578.447	552.775	688.01	684.227	670.955
DHFR	703.855	687.711	672.432	163.505	164.205	157.555
DHODH	223.581	217.881	210.821	180.449	184.284	176.302
DHPS	190.939	202.525	203.604	184.902	211.887	189.476
DHRS1	273.973	268.218	266.087	536.503	535.08	528.403
DHRS11	48.3549	53.1939	44.2058	41.2503	56.0837	42.5973
DHRS13	116.452	121.242	113.726	185.984	172.242	157.964
DHRS2	54.4885	62.7695	65.9933	97.7193	91.2968	98.818
DHRS3	19.9483	16.5437	19.755	29.9372	24.4107	30.0193
DHRS4	645.361	626.186	625.183	635.739	634.474	608.286
DHRS7	1606.68	1610.99	1580.74	3697.97	3647.96	3687.71
DHRS7B	105.258	111.287	105.739	161.606	163.55	159.817
DHRSX	10.8	11.9057	19.2769	38.3875	27.7089	17.1789
DHTKD1	26.9001	27.8769	18.2383	38.4653	26.9394	29.6924
DHX15	1229.66	1209.73	1206.15	1064.03	1028.2	1024.1
DHX16	109.211	113.345	109.084	94.728	95.2059	97.3673
DHX29	262.79	248.217	254.53	362.735	349.156	333.732
DHX30	188.727	199.474	190.511	173.436	165.462	162.213
DHX32	57.501	62.9187	56.8814	89.6876	85.2699	79.9805
DHX33	38.0939	43.5308	46.0475	31.0333	12.7122	19.2641
DHX35	133.061	130.5	134.185	84.1124	116.904	99.1266
DHX36	311.018	313.495	303.175	157.657	172.972	157.994
DHX37	119.515	125.724	115.72	76.0862	75.9551	74.5044
DHX38	115.473	109.06	113.171	83.9971	84.891	81.6572
DHX40	322.255	300.408	299.196	122.434	175.549	119.216
DHX57	89.8144	95.0562	92.0375	79.937	78.6724	74.7469
DHX8	78.5475	80.692	80.0397	61.2695	62.831	64.6443
DHX9	1913.31	1952.85	1934.93	1605.78	1579.8	1590.37
DIABLO	710.836	630.159	807.641	702.269	711.679	593.027
DIAPH1	418.3	433.541	433.619	447.421	452.663	421.933
DIAPH2	86.188	83.8074	86.6039	84.042	105.788	84.5753
DIAPH3	57.7397	58.8436	61.4939	11.6583	12.9986	24.1403
DICER1	42.364	40.9388	43.7213	49.0197	42.1675	44.5934
DIDO1	149.728	156.135	152.515	88.0387	95.1343	90.2717
DIMT1	242.351	234.791	243.692	87.8462	97.3673	93.9092
DIP2A	33.143	41.4143	41.2294	55.901	62.2214	60.5536
DIP2B	80.2933	75.4698	78.6273	83.4482	97.8936	90.5774
DIP2C	12.3947	8.30358	10.7517	21.8324	17.1281	16.8357
DIPK1A	5.29544	7.17764	11.6668	27.3729	25.5217	23.8458
DIPK1B	26.7843	20.1704	24.474	15.4746	17.3859	29.7571
DIPK2A	75.0387	79.5585	78.5241	270.544	274.33	249.249
DIS3	98.5426	103.568	92.9536	91.5355	97.8496	88.6199
DIS3L	16.9952	29.225	15.11	17.7942	15.917	20.4595
DIS3L2	27.5426	29.7791	26.1148	29.2405	29.6448	21.4587
DKC1	519.02	542.715	545.601	424.948	426.998	404.463
DLAT	1202.42	1207.98	1170.04	1181.42	1257.1	1178.01
DLD	896.872	915.531	890.807	957.844	895.21	889.869
DLG1	151.641	154.697	152.59	126.353	131.61	132.145
DLG3	90.8206	100.684	103.786	88.0029	92.0045	93.7192
DLGAP4	89.4184	86.8157	75.808	152.826	161.236	133.501
DLGAP5	134.819	145.817	160.96	26.0621	84.7519	80.0873
DLST	1350.97	1346.52	1287.49	1391.53	1432.44	1324.53
DMAC1	47.9569	52.1604	47.2242	24.6734	31.7135	23.3745
DMAC2	69.0489	85.5952	66.9507	111.741	79.3699	65.5914
DMAC2L	128.036	121.913	127.433	154.878	150.012	147.117
DMAP1	112.857	109.03	89.2541	80.0821	66.871	79.0202
DMXL1	102.401	107.796	107.486	119.038	122.962	114.923
DMXL2	42.5421	31.7744	41.4037	42.9095	29.736	25.3113
DNA2	17.5998	21.9302	14.2404	14.2911	15.8963	21.1382
DNAAF10	95.0229	93.4315	93.3676	77.9361	71.8297	69.2985
DNAAF2	15.63	22.4879	22.3843	13.5566	24.6334	14.9974
DNAAF5	163.697	172.514	167.693	91.9674	87.2418	86.8175
DNAH8	52.7548	48.9241	20.1678	634.724	38.6087	24.537
DNAJA1	750.679	803.956	794.651	707.399	665.58	697.179
DNAJA2	520.781	531.391	529.232	506.681	527.184	503.639
DNAJA3	813.24	739.051	726.887	873.064	791.365	842.246
DNAJB1	468.898	509.353	485.826	503.549	532.838	501.003
DNAJB11	281.654	304.938	290.571	347.306	376.84	363.09
DNAJB12	158.095	175.701	164.264	218.975	205.02	221.25
DNAJB14	80.8677	79.5521	72.3723	111.681	107.611	94.3947
DNAJB2	65.8101	54.8745	60.0645	100.008	107.397	97.6044
DNAJB4	104.624	90.0972	102.786	92.959	93.3952	115.537
DNAJB6	77.4006	72.6836	65.5767	58.3248	61.246	57.397
DNAJB9	37.8644	23.9866	19.7587	86.6842	72.1842	74.7556
DNAJC1	83.1198	74.8226	80.0507	131.95	127.521	134.25
DNAJC10	84.749	80.4834	76.0297	178.321	164.721	169.991
DNAJC11	165.824	158.352	161.284	102.068	106.128	110.079
DNAJC13	286.201	277.153	282.234	251.162	239.482	253.005
DNAJC15	34.4847	40.1059	42.6932	33.2668	23.2351	29.6803
DNAJC16	36.3632	35.325	36.816	47.084	48.1417	51.8939
DNAJC17	105.297	88.1799	101.395	92.8828	83.7899	94.1203
DNAJC19	373.672	382.483	392.839	368.552	408.247	387.243
DNAJC2	231.655	232.824	230.754	180.823	183.249	171.779
DNAJC21	49.9004	45.3878	49.5516	40.9895	45.363	36.9825
DNAJC25	23.6445	27.1203	21.0287	22.8439	26.2852	23.1199
DNAJC3	71.5042	77.8878	72.2312	136.024	148.288	146.701
DNAJC30	114.915	110.541	87.8412	99.5578	82.2458	94.2196
DNAJC5	82.9429	66.2074	62.0098	89.9845	116.027	99.1641
DNAJC7	397.864	407.896	390.455	249.915	236.428	250.635
DNAJC8	835.349	791.824	809.566	588.981	662.957	661.799
DNAJC9	276.101	277.532	261.8	125.846	101.177	107.102
DNAL1	47.4822	62.7544	63.5949	68.5405	73.8336	67.6838
DNASE2	281.023	269.714	263.056	289.141	279.098	256.004
DNLZ	110.46	94.3396	100.986	130.953	143.505	129.157
DNM1	19.3379	18.6512	14.5092	24.7246	29.5759	32.8223
DNM1L	541.441	566.343	566.122	1571.03	1503.25	1521.28
DNM2	1589.31	1523.89	1528.43	3042.4	2974.98	2869.91
DNM3	205.134	229.364	228.258	422.278	411.008	368.958
DNMT1	284.643	300.548	286.704	84.9234	76.6478	78.2342
DNMT3A	30.1394	42.8059	38.9892	15.9869	20.867	18.0211
DNPEP	220.128	235.01	230.673	371.637	367.053	376.945
DNPH1	360.86	365.372	346.092	481.23	481.267	505.475
DNTTIP1	59.397	44.3577	43.251	33.8786	43.1736	33.3856
DNTTIP2	181.002	197.709	187.72	100.578	111.5	103.95
DOCK1	93.7113	87.3961	90.2113	76.0856	71.1024	65.2955
DOCK5	39.6234	28.4119	30.3963	38.0204	52.0602	42.1283
DOCK7	167.34	165.407	164.896	129.036	126.421	127.211
DOHH	109.35	101.995	121.516	119.38	105.548	103.995
DOLK	39.3376	27.7469	37.3842	47.6439	68.0632	67.5594
DOLPP1	34.9408	34.3992	31.618	38.4994	41.6324	34.7061
DOP1B	36.1711	30.3195	37.8638	34.3727	40.0467	42.5031
DPAGT1	70.9561	60.6769	65.0949	75.6254	92.5252	81.1744
DPCD	196.887	183.49	188.615	152.648	175.806	171.365
DPF2	114.415	110.527	107.596	87.4279	96.5121	80.0189
DPH1	76.2265	68.8983	71.2337	58.3952	58.7426	54.1909
DPH2	63.9314	52.522	54.3124	44.7516	43.6786	43.9202
DPH5	175.638	161.506	175.572	142.785	140.191	144.745
DPH6	45.7708	49.8222	50.6764	32.0584	27.2343	32.0991
DPM1	563.821	532.713	589.573	715.29	693.906	640.658
DPM3	73.9034	106.427	99.6995	119.941	135.38	117.715
DPP3	703.41	705.565	695.752	1241.27	1256.56	1273.43
DPP7	711.641	719.095	742.93	835.857	857.952	811.547
DPP8	42.2891	35.4254	41.5231	45.1747	49.0281	40.8279
DPP9	159.418	151.099	143.295	155.425	142.241	132.2
DPYSL2	480.48	511.169	510.228	288.009	310.197	307.01
DPYSL3	294.842	316.361	284.321	157.932	172.068	140.111
DPYSL4	81.664	98.9776	82.0054	107.055	100.184	99.2439
DPYSL5	927.906	1000.2	914.444	570.97	602.737	575.556
DR1	375.557	383.437	399.995	272.544	267.979	247.043
DRAP1	704.677	660.391	705.215	473.592	527.683	508.512
DRG1	337.081	344.641	343.308	255.527	245.883	258.677
DRG2	313.528	295.238	296.362	299.833	331.272	327.34
DROSHA	46.1229	36.4959	51.1257	27.6869	18.4521	18.4398
DSC2	86.9915	91.4773	78.4175	20.5581	25.3552	43.1225
DSCC1	70.0423	65.7894	74.0253	24.1649	16.7831	12.058
DSEL	49.8474	47.43	52.7357	11.0631	10.8778	17.3601
DSG2	600.239	629.607	591.376	517.561	487.914	484.988
DSN1	69.411	65.771	69.7087	40.2786	31.9194	32.73
DSP	267.02	280.701	264.916	265.262	275.496	280.44
DSTN	1551.75	1580.18	1592.82	2117.11	1990.45	2151.76
DTD1	150.517	156.163	155.098	112.6	110.575	126.135
DTD2	48.1311	59.6522	43.2146	33.177	34.8639	41.5598
DTL	52.0577	49.1895	53.8698	35.0057	47.1912	34.1066
DTNB	79.8435	79.1474	72.0433	58.5561	72.97	55.5613
DTNBP1	11.8676	16.5473	31.5468	10.2637	10.9858	8.6564
DTWD2	88.804	85.8729	89.4991	121.692	117.929	131.453
DTX3L	148.034	149.995	158.417	161.869	163.623	147.001
DTYMK	665.353	665.283	666.22	453.566	420.275	427.973
DUS2	16.457	24.8362	30.2622	21.4411	18.7368	24.8235
DUS3L	25.4526	31.2975	27.153	19.1087	17.6362	14.7126
DUSP12	226.572	252.481	229.296	237.882	216.558	249.149
DUSP23	182.407	189.534	173.711	209.163	206.506	201.287
DUSP3	364.792	355.369	347.185	551.175	535.817	521.1
DUSP9	146.198	24.1379	13.8847	147.691	145.466	144.444
DUT	981.679	1017.66	990.95	178.82	203.399	198.301
DVL1	22.8497	17.3232	22.0205	9.73796	20.0078	12.1541
DVL2	96.3954	100.265	87.2143	118.382	110.242	99.5487
DVL3	26.1367	24.2607	33.0007	29.8569	22.3029	20.9112
DYM	53.499	57.929	59.9973	41.1468	42.4787	39.5822
DYNC1H1	1659.55	1671.57	1634.45	2235.17	2198.01	2169.54
DYNC1I2	285.244	279.315	297.94	370.47	400.047	392.666
DYNC1LI1	343.699	347.658	341.239	594.078	534.563	562.261
DYNC1LI2	309.727	306.069	297.237	356.602	349.743	338.862
DYNC2I2	27.4456	28.301	36.0559	3.69386	12.8063	14.6962
DYNLL1	262.757	245.376	231.634	177.141	171.155	161.596
DYNLL2	604.683	565.851	584.513	606.863	610.256	585.979
DYNLRB1	375.393	265.359	361.735	376.635	437.067	397.704
DYNLT1	82.0563	107.835	71.2714	116.02	110.08	109.614
DYNLT3	131.26	122.996	147.939	210.565	219.082	213.347
DYRK1A	49.6918	44.7708	37.528	38.8159	54.7065	45.2909
E2F4	51.1676	37.6641	43.8518	25.3223	26.8393	33.5022
EAF1	24.8182	22.914	20.2124	21.5064	24.549	26.1306
EAPP	86.4403	69.7551	80.2082	31.9547	47.1696	42.1546
EARS2	365.684	338.469	350.314	334.147	359.45	328.913
EBAG9	19.973	28.7262	13.4714	28.4544	17.959	24.6165
EBNA1BP2	351.951	380.803	375.395	226.128	226.428	222.811
EBP	1745.27	1685.06	1672.92	2400.93	2577.69	2379.36
ECD	83.6915	86.8143	77.1348	52.5398	57.4363	55.6978
ECE1	25.5796	21.4466	25.2843	22.5514	23.6211	17.4512
ECH1	3384.92	3435.2	3359.31	4851.61	4892.95	5135.43
ECHDC3	338.261	326.725	308.364	309.84	334.463	338.006
ECHS1	1864.35	1788.31	1786.47	1806.06	1828.61	1831.3
ECI1	2140.48	2014.47	2039.36	2474.2	2508.58	2487.99
ECI2	323.693	339.259	332.374	522.811	550.115	545.415
ECPAS	356.539	358.985	357.411	394.4	387.957	393.617
ECSIT	265.5	267.777	257.085	257.68	253.367	241.585
ECT2	56.2506	48.7929	54.8376	22.2934	28.911	35.7189
EDC3	211.078	197.587	199.082	206.022	208.682	198.173
EDC4	332.975	326.085	316.51	341.852	353.704	344.354
EDEM2	22.3763	22.2513	19.9044	19.3321	30.5228	20.8809
EDEM3	119.871	119.337	142.431	217.414	213.541	207.945
EDF1	894.166	920.945	916.803	789.763	743.658	759.115
EEA1	160.441	155.745	155.647	131.241	140.296	133.499
EED	110.917	117.717	112.309	50.5943	45.4662	53.9043
EEF1A1	5608.49	5517.87	5274.83	6044.67	5770.51	6008.53
EEF1A2	16217.7	16269.7	15755.3	18188.2	18197.4	18661.6
EEF1AKMT2	38.617	29.5739	47.7603	28.8301	26.5329	20.0743
EEF1AKMT4	96.3063	104.809	114.748	80.3459	69.449	83.6331
EEF1B2	3667.22	3572.2	3526.41	3089.66	2993.79	3222.49
EEF1D	4493.35	4722.82	4792.6	4070.88	3755.99	4150.81
EEF1E1	600.903	570.835	581.901	677.654	694.327	693.445
EEF1G	3830.19	3838.49	3787.84	3951.21	3839.62	4002.49
EEF2	10472.1	10885.5	10488	10918.6	10779.4	10903.2
EEF2K	37.291	40.3183	41.4981	95.6971	100.541	93.1311
EEF2KMT	72.608	75.2665	71.5824	68.0346	57.7808	49.6973
EEFSEC	151.483	147.402	150.116	91.9803	86.708	93.2027
EEPD1	67.9591	69.7362	64.3593	48.7151	59.0458	43.547
EFCAB14	13.7822	11.0747	16.7832	37.7504	28.7536	27.8299
EFCAB7	15.1259	13.6587	15.8596	20.6157	7.07634	7.79582
EFHD2	178.506	180.259	175.846	121.581	114.886	118.133
EFL1	98.484	104.649	105.707	95.1365	99.1208	95.3617
EFNA1	12.9117	13.0446	7.50675	28.0239	24.7565	28.7066
EFNA5	25.2111	34.0952	39.1996	54.0479	54.8476	50.9445
EFNB2	12.9544	13.2986	13.4919	16.0929	16.174	15.2192
EFR3A	68.5927	78.6359	78.2813	81.1291	74.596	65.9042
EFS	59.4868	63.5076	69.7236	63.3455	73.1421	69.8983
EFTUD2	736.429	761.634	761.466	499.524	531.467	516.641
EGFL7	12.1313	12.4812	11.445	10.7206	8.94787	5.54411
EGFR	145.542	138.869	141.27	167.788	168.239	156.834
EGLN1	57.098	54.2411	61.8355	70.7085	72.6874	74.4564
EHBP1	28.2557	36.4407	36.1889	33.1783	35.6623	36.7194
EHD1	134.284	126.717	128.796	160.826	158.474	137.11
EHD3	30.8738	27.2546	19.3839	19.0944	25.2269	20.9681
EHD4	120.533	134.654	124.097	157.625	158.287	154.045
EHF	103.5	104.697	93.7788	34.347	31.1713	23.9212
EHMT1	70.0357	71.4342	64.3258	42.2964	48.6334	36.3572
EHMT2	90.9594	98.4298	90.2406	54.5604	43.1339	48.1488
EI24	308.325	307.036	329.93	277.165	277.215	257.085
EIF1	313.339	327.69	345.31	220.483	221.241	209.12
EIF1AD	62.0569	73.4208	60.5264	62.3035	67.4478	65.8851
EIF1AX	682.776	727.049	694.609	603.261	618.029	605.18
EIF1AY	452.379	419.209	402.141	441.932	451.838	439.282
EIF2A	696.201	719.291	699.532	726.978	740.166	738.869
EIF2AK2	165.954	170.467	176.507	152.153	152.863	144.329
EIF2AK3	28.8251	30.439	31.2792	72.1537	66.5349	80.8396
EIF2AK4	94.9871	94.4004	96.981	68.2063	73.0948	74.9652
EIF2B1	205.546	219.386	214.974	182.096	181.533	187.26
EIF2B2	182.939	195.105	173.235	172.806	182.277	172.173
EIF2B3	324.947	339.695	303.601	302.616	292.921	274.067
EIF2B4	317.376	317.849	306.471	314.875	320.843	336.545
EIF2B5	297.684	299.139	306.954	286.753	271.551	268.572
EIF2D	67.5267	71.211	65.2664	64.1403	56.1209	50.4953
EIF2S1	1394.82	1456.58	1402.42	1459.03	1529.63	1524.45
EIF2S2	860.887	864.413	854.781	869.846	878.609	847.168
EIF2S3	1639.64	1694.88	1602.31	1683.72	1733.69	1650.45
EIF3A	925.835	971.318	959.803	951.987	911.336	934.883
EIF3B	1206.07	1188.67	1148.7	1018.86	1020.85	1019.93
EIF3C	927.466	946.544	928.047	893.961	912.911	906.455
EIF3D	757.291	780.7	732.806	724.396	715.311	762.198
EIF3E	995.241	985.117	989.983	874.776	875	888.255
EIF3F	1000.35	984.812	1004.56	916.802	888.737	892.238
EIF3G	687.014	710.731	699.229	635.357	628.364	616.381
EIF3H	1677.63	1538.08	1573.93	1403.37	1502.44	1515.39
EIF3I	884.488	879.571	862.141	837.248	845.871	848.402
EIF3J	1241.72	1268.33	1250.87	1201.04	1323.85	1190.46
EIF3K	1150.42	1235.1	1180.82	1004.67	1072.16	1019.2
EIF3L	859.142	840.882	835.842	796.148	807.801	788.988
EIF3M	570.914	612.326	557.872	517.995	511.19	525.862
EIF4A1	6968.66	7026.78	6760.02	5762.63	5843.86	5831.41
EIF4A2	564.574	573.39	576.159	674.017	721.946	677.586
EIF4A3	1032.7	1023.54	1059.36	649.993	701.391	664.488
EIF4B	1095.34	1170.57	1067.52	1170.75	1178.64	1126.43
EIF4E	1333.87	1347.35	1339.24	1614.84	1579.3	1625.34
EIF4E2	95.2344	89.8066	88.0268	95.2933	88.1276	84.3907
EIF4EBP1	48.3014	33.239	48.2618	36.6117	25.6964	17.6217
EIF4ENIF1	44.2724	41.6174	51.6095	34.6473	40.0903	32.3769
EIF4G1	1512.23	1540.95	1523.02	1528.18	1539.74	1538.14
EIF4G2	499.129	491.612	509.598	489.221	485.914	471.915
EIF4G3	178.463	187.713	169.342	179.084	178.319	172.271
EIF4H	967.568	1003.27	1004.04	828.222	834.054	831.483
EIF5	944.129	931.882	983.165	522.637	498.391	503.817
EIF5A	1701.98	1706.55	1619.2	1299.83	1375.07	1344.29
EIF5B	601.459	617.681	604.131	668.951	686.757	658.409
EIF6	1822.63	2004.06	1999.47	2305.79	2455.54	2388.37
EIPR1	137.882	125.917	125.29	170.348	177.322	161.707
ELAC2	271.979	271.58	272.716	156.074	161.535	150.989
ELAPOR2	12.127	8.65143	11.8177	16.4157	16.4614	12.956
ELAVL1	1558.88	1638.31	1669.32	1156.6	1184.41	1161.34
ELF1	24.2125	28.9852	32.7187	36.0851	37.1024	42.8072
ELF2	14.6817	10.4592	20.4174	18.3118	10.8958	12.8582
ELFN2	16.9891	28.212	11.9961	29.6255	26.4217	26.2595
ELL	44.0134	47.3931	48.851	24.3893	30.4902	29.2184
ELMO2	26.5912	23.1763	24.9971	32.2139	34.7545	37.5577
ELMO3	79.1969	76.6136	78.4645	85.8727	80.3522	80.0355
ELMOD2	311.079	308.181	316.807	406.033	414.394	396.478
ELOA	57.4345	64.5466	57.5549	38.3012	45.1336	44.8329
ELOB	961.673	909.831	903.555	929.158	921.92	853.255
ELOC	642.234	610.653	624.393	604.816	619.862	646.569
ELOF1	89.9722	112.052	115.161	118.629	118.14	117.961
ELOVL1	109.387	109.089	114.02	248.899	235.037	241.813
ELOVL5	501.78	534.163	474.979	1623.56	1707.38	1578.22
ELOVL7	157.449	150.396	144.01	497.358	480.801	465.153
ELP1	128.597	136.522	125.125	83.0099	88.98	82.6993
ELP2	140.009	129.394	126.647	84.6982	87.0142	80.0296
ELP3	227.96	219.002	248.599	139.332	139.469	131.424
ELP4	40.7504	31.4723	35.5551	29.0831	40.8767	24.9918
ELP5	45.8172	53.0513	55.0611	42.9659	34.782	38.1402
ELP6	68.8097	72.3415	67.9432	43.0548	42.8285	43.0032
EMC1	328.056	328.213	342.631	401.169	428.94	422.86
EMC10	124.909	118.517	118.041	145.895	146.623	138.378
EMC2	247.811	258.899	261.876	303.08	339.112	330.451
EMC3	315.501	310.459	289.208	357.035	365.279	315.807
EMC4	174.9	181.995	180.466	184.777	195.111	181.388
EMC6	191.994	204.628	188.074	199.185	212.608	232.274
EMC7	212.802	204.297	209.89	279.762	294.797	275.485
EMC8	230.669	269.91	231.356	261.146	234.15	257.041
EMC9	97.7138	96.3069	111.649	135.968	112.143	108.459
EMD	2217.28	2287.43	2315.44	2543.34	2390.62	2460.13
EMG1	478.971	475.247	449.726	262.603	276.248	252.772
EML1	35.3494	33.968	37.1618	82.3336	83.6197	78.5491
EML2	99.2864	86.5274	96.243	232.229	228.374	217.747
EML3	62.1703	70.5278	65.0721	113.092	113.758	109.57
EML4	181.202	165.369	175.837	133.446	145.959	149.769
EMSY	51.1769	50.7559	54.7768	39.3953	31.1915	29.5001
ENAH	441.074	454.393	451.458	375.138	366.485	353.468
ENDOD1	594.311	597.072	600.576	956.283	861.566	894.491
ENDOG	166.459	176.849	164.299	158.9	149.358	145.418
ENGASE	52.8929	45.2127	44.346	42.546	38.7664	39.0313
ENO1	12382.6	12643.1	11951	14209.5	14280.5	14563.8
ENO2	335.685	325.584	311.046	454.094	477.818	476.557
ENO3	726.389	557.678	575.429	777.218	848.715	786.47
ENOPH1	661.264	672.924	666.993	623.863	661.106	645.717
ENOSF1	91.2585	84.3971	78.1476	67.4421	75.0226	76.5945
ENPP4	24.0227	21.4564	21.6537	34.0315	33.4108	33.0356
ENPP5	15.2727	12.975	17.1283	22.2241	18.1093	16.1361
ENSA	573.102	538.363	581.552	482.706	510.994	443.349
ENTPD2	33.1319	54.2215	44.0638	62.5048	65.8711	63.5709
ENTPD4	12.5879	6.98871	10.214	19.8631	16.4952	15.3801
ENTPD5	46.9816	56.3851	41.7132	46.1992	55.8171	47.1646
ENTPD6	69.1512	69.5186	65.7515	120.331	132.471	122.384
ENTR1	29.0052	29.41	25.714	11.7869	13.6232	14.1059
ENY2	211.47	185.862	232.949	104.022	134.536	121.801
EOGT	92.8829	94.9081	84.5738	100.149	107.825	105.042
EOLA1	22.8536	20.1235	26.4905	28.226	31.1299	32.2366
EP300	99.3433	102.04	105.544	95.0526	97.4794	90.8507
EP400	62.9438	63.737	64.834	37.8577	41.8792	37.0224
EPB41	1213.65	1184.72	1180.03	785.959	811.244	798.302
EPB41L1	226.545	235.726	206.214	274.352	274.294	256.264
EPB41L2	29.9967	21.6963	23.61	7.35943	13.9741	14.6621
EPB41L4B	71.5221	70.6161	67.1719	77.5641	73.7884	86.5133
EPB41L5	40.2334	45.2288	36.7634	22.638	31.6211	30.8755
EPCAM	375.638	364.295	370.628	101.574	130.258	111.869
EPDR1	29.6052	29.279	41.86	42.6121	34.8661	38.1649
EPG5	31.4131	28.8183	24.2112	46.7834	40.4841	36.1231
EPHA3	24.0831	30.4537	32.8144	19.0904	16.7261	17.3301
EPHB3	34.7226	32.7593	31.3677	19.5091	15.5192	14.9922
EPHB4	70.4443	75.4021	68.5646	29.6234	39.2608	10.3627
EPHX1	1326.14	1326.29	1271.31	938.225	963.371	959.113
EPHX2	261.625	254.641	244.862	495.557	502.764	466.275
EPM2AIP1	290.375	284.021	272.943	306.574	304.262	322.496
EPN1	441.987	416.762	446.089	541.004	521.273	553.776
EPN2	80.0373	83.3619	86.0026	126.267	132.223	128.724
EPN3	85.8936	72.412	75.3862	46.5704	47.3483	45.2923
EPPK1	2033.14	2078.33	2024.26	1259.89	1310.82	1293.93
EPRS1	1793.66	1833.27	1740.74	1605.58	1602.81	1599.97
EPS15	148.466	144.933	141.455	343.656	343.576	347.524
EPS15L1	200.871	195.484	196.436	211.672	210.149	197.093
EPS8L1	34.0196	33.9979	34.4129	35.6485	29.4335	26.4314
EPS8L2	403.134	424.814	432.425	576.618	553.654	543.552
ERAL1	159.674	154.861	159.509	86.7126	96.9269	88.8066
ERAP1	86.6042	85.965	85.0038	119.307	120.44	106.721
ERBB2	154.711	145.469	143.899	150.613	137.633	143.155
ERBIN	48.2384	46.4798	51.1723	104.809	100.622	97.4031
ERC1	177.002	195.128	180.224	171.073	185.817	172.399
ERCC1	51.4197	45.6845	39.4238	22.8354	27.7656	13.1392
ERCC2	94.5798	92.4512	99.1268	68.6962	67.5961	73.2133
ERCC3	77.0772	77.8075	75.4451	48.775	56.2248	41.8714
ERCC4	64.2454	69.0456	65.8353	53.3792	49.6473	51.8541
ERCC6	67.1621	78.5939	63.2703	58.7278	81.7981	51.7213
ERCC6L	116.03	114.588	115.482	35.8127	43.6441	32.6255
ERG28	263.001	248.121	232.05	309.634	342.522	333.78
ERGIC1	948.303	917.166	923.65	1681.25	1831.52	1672.53
ERGIC2	168.781	150.682	159.468	331.65	311.011	336.214
ERGIC3	146.548	141.799	144.873	251.69	271.878	267.515
ERH	310.945	319.258	316.721	268.495	248.469	236.84
ERI1	105.989	91.0182	86.1137	31.3738	34.7068	39.7417
ERI3	423.271	379.363	350.872	329.856	339.865	341.434
ERLEC1	53.0314	48.945	43.2461	187.664	199.657	188.91
ERLIN1	124.677	129.208	141.32	91.1537	100.573	81.8821
ERLIN2	703.289	671.375	678.882	785.253	828.325	790.097
ERMP1	122.146	117.613	131.456	109.08	108.474	100.879
ERN1	27.9623	26.1097	30.0924	91.5003	85.5792	88.1994
ERO1A	230.821	245.08	235.51	868.837	840.366	819.71
ERO1B	19.8518	20.1003	20.57	26.2014	27.4753	25.3415
ERP29	2137.23	2134.89	2265.43	3121.08	2983.03	3029.19
ERP44	699.264	688.624	687.488	1102.99	1064.16	1040.77
ERRFI1	18.0244	27.8737	23.4125	255.138	244.675	203.219
ESCO2	31.6031	30.1886	32.5417	13.7234	10.1443	12.7742
ESD	1850.43	1859.73	1839.88	1860.01	1858.81	1902.81
ESF1	124.819	122.716	117.829	58.0223	58.4305	43.2334
ESRP1	143.077	150.642	146.444	103.669	101.045	100.78
ESRP2	474.416	462.518	439.122	534.436	552.877	572.938
ESRRA	52.2641	45.8221	50.4768	24.7752	20.0069	20.5463
ESS2	28.5078	34.229	26.4243	23.8455	22.3686	27.5782
ESYT1	619.061	621.35	570.02	534.191	564.413	525.954
ESYT2	115.755	108.026	112.844	112.607	120.789	113.784
ETF1	1103.22	1069.93	1123.64	1098.91	1136.58	1114.37
ETFA	3390.6	3434.74	3361.78	4102.2	4256.2	4058.63
ETFB	2817.87	2873.26	2835.8	3451.97	3453.27	3408.55
ETFDH	179.589	173.962	166.987	217.281	236.582	218.918
ETFRF1	67.6259	68.1434	65.1058	105.998	92.823	97.2222
ETHE1	438.001	445.72	430.782	568.684	562.113	516.212
ETNK1	58.9641	71.2202	62.6446	55.1278	47.2682	46.5454
EVI5	9.7169	7.1545	11.1321	12.4871	16.908	13.4232
EWSR1	1654.48	1745.17	1696.77	1636.07	1730.72	1740.05
EXD2	174.329	186.662	180.632	215.107	224.71	223.43
EXOC1	73.16	75.0166	72.862	93.5845	93.374	81.5531
EXOC2	61.8882	62.9335	63.9875	90.9942	89.202	87.0128
EXOC3	86.1814	89.7513	88.5787	114.775	121.066	109.792
EXOC4	117.343	121.654	130.022	189.856	169.64	172.718
EXOC5	77.1065	80.3377	74.9994	99.2516	100.791	96.035
EXOC6	31.7412	30.1665	28.5243	61.5124	63.3506	61.395
EXOC6B	27.7305	42.5538	32.5247	38.3523	26.8767	26.9548
EXOC7	105.639	114.788	106.639	139.494	148.014	154.381
EXOC8	97.1496	92.2408	86.7681	116.627	123.319	122.904
EXOG	95.8378	110.072	113.74	98.2401	96.301	105.904
EXOSC1	194.231	196.7	200.226	125.484	111.876	111.014
EXOSC10	170.797	179.693	176.721	95.1655	95.9369	91.3036
EXOSC2	1289.1	1296.04	1191.72	580.807	574.16	663.868
EXOSC3	169.316	162.945	157.057	84.9197	90.2898	82.4501
EXOSC4	337.073	337.998	319.681	144.472	137.014	133.048
EXOSC5	198.964	180.278	156.177	94.1612	111.378	96.929
EXOSC6	481.517	500.226	491.778	206.66	209.892	205.952
EXOSC7	478.504	461.251	458.806	218.784	219.963	205.43
EXOSC8	353.212	359.461	366.601	140.709	146.684	143.717
EXOSC9	285.317	267.378	273.306	128.11	127.986	151.295
EXT2	17.2032	27.6234	28.089	17.3828	25.908	14.4139
EXTL2	54.216	38.5684	42.4459	43.0317	36.3562	33.0255
EYA3	68.2902	70.3153	71.362	53.8331	48.0603	45.1215
EZH2	68.838	72.9147	77.1491	38.8341	44.5431	22.3304
EZR	468.737	450.586	474.471	942.923	900.138	897.26
F11R	241.379	241.237	237.258	236.77	243.757	231.995
F5	18.5874	21.7563	13.9303	20.8323	14.6473	9.83033
F8A3	44.2186	51.8791	57.3369	33.3097	35.618	35.8317
FAAH	257.179	260.78	266.418	238.201	258.267	234.767
FAAP100	19.7615	17.7503	17.1171	12.4712	12.9705	8.27319
FADD	29.706	26.8765	20.6663	18.0505	17.7553	23.4282
FADS1	131.065	140.156	150.755	167.882	182.746	167.056
FADS2	576.683	615.73	595.677	1007.89	992.791	962.256
FAF1	217.116	202.02	204.213	177.585	164.994	161.636
FAF2	533.592	546.218	521.104	565.641	545.752	555.943
FAH	488.048	497.507	509.913	528.894	529.749	504.352
FAHD1	558.327	520.653	573.156	570.596	614.33	585.732
FAHD2A	277.3	231.455	216.758	217.68	228.511	222.895
FAIM	76.1891	72.0751	84.2221	48.3438	37.0716	44.2708
FAM107B	62.1435	57.2387	50.3005	28.2326	39.0743	49.7998
FAM110A	17.7288	25.6817	33.2431	11.3978	19.6701	11.0556
FAM111A	49.8203	41.6959	38.5113	30.8603	23.7481	28.7408
FAM111B	87.2112	88.1979	87.7389	20.5452	18.8948	18.5103
FAM114A1	197.53	209.692	219.956	337.685	339.147	324.027
FAM114A2	244.667	230.95	245.667	350.83	361.419	336.822
FAM117B	51.7553	44.2959	44.7173	21.154	28.0324	23.3236
FAM118B	48.3859	42.4609	43.3132	53.7442	52.7656	42.4454
FAM120A	360.807	375.753	366.938	391.87	389.352	376.618
FAM120B	75.7974	71.9278	66.3024	61.2054	75.0005	63.9782
FAM120C	205.852	208.212	202.549	119.588	118.871	121.217
FAM133B	105.904	106.443	112.883	68.0909	57.1496	61.3867
FAM136A	303.391	278.033	330.752	187.267	213.701	203.603
FAM162A	1580.59	1606.51	1605.32	2735.19	2716.16	2814.21
FAM168A	66.9295	64.9935	68.1707	66.9397	67.0558	76.532
FAM169A	155.088	139.497	160.05	150.984	152.936	156.031
FAM172A	59.9585	68.56	58.6937	52.5417	55.9041	47.4294
FAM174A	25.315	26.0273	30.0402	36.1376	40.5627	43.4873
FAM174B	36.2693	24.534	41.4307	95.5687	86.2278	91.4817
FAM177A1	122.049	126.547	123.437	391.157	429.541	416.597
FAM185A	16.7896	19.3493	17.5158	18.1184	16.1674	17.1514
FAM193A	10.0608	15.607	11.0636	9.56675	13.9008	12.9835
FAM20B	55.9896	56.0485	67.336	79.7854	68.6289	76.1554
FAM210A	6.82081	6.45146	12.3693	13.4472	11.6573	9.36559
FAM210B	78.5327	54.8573	61.3418	65.0147	69.8977	55.7553
FAM216A	71.7133	68.747	81.5455	32.298	37.5471	29.2586
FAM219B	20.7025	21.9915	19.3685	46.7907	34.685	32.1445
FAM234A	49.9009	44.6184	49.4644	57.2794	53.3203	53.1088
FAM234B	52.993	36.7939	39.49	81.3188	87.255	76.2838
FAM241A	50.1046	45.9777	40.9783	23.5325	27.7819	16.009
FAM241B	101.671	62.2623	80.3983	90.6003	80.1703	70.0712
FAM32A	113.062	129.125	115.077	77.2239	107.728	95.4224
FAM3A	62.6684	82.6034	80.5442	153.774	167.178	150.713
FAM3C	268.994	250.355	238.514	397.42	458.865	415.952
FAM43A	9.3583	7.91579	14.7742	41.4426	24.52	25.0446
FAM50A	347.598	344.42	341.714	264.331	285.701	265.747
FAM76B	31.0762	36.2849	22.3364	9.51945	16.346	15.516
FAM83D	54.5569	53.1646	48.4164	19.5696	15.7082	16.6648
FAM83F	49.316	49.4051	45.2407	101.11	97.8954	86.4793
FAM83H	35.2192	35.2195	34.6255	66.5637	56.9742	55.5778
FAM8A1	64.7809	64.7751	52.2207	101.825	112.359	106.016
FAM91A1	140.13	146.255	135.894	163.063	168.638	161.616
FAM98A	111.038	125.226	117.039	121.096	132.271	131.185
FAM98B	366.837	440.123	398.148	389.922	383.411	383.085
FAM98C	31.6622	28.6203	29.0844	32.8641	31.1676	36.187
FAN1	195.385	151.331	183.034	98.7333	106.117	86.2323
FANCD2	96.6173	88.677	90.3435	38.8082	39.2712	24.7127
FANCG	7.90202	7.63685	12.9085	16.4657	14.0131	14.617
FANCI	147.927	141.914	137.471	21.9936	62.6351	18.8235
FAR1	98.3922	86.1712	92.0439	107.714	131.009	116.196
FARP2	40.1289	45.5154	50.4611	28.023	30.4129	30.9737
FARS2	44.0448	48.0305	55.6956	35.6884	45.5831	43.5073
FARSA	882.151	862.881	841.607	795.578	841.188	830.429
FARSB	1322.52	1338.92	1310.72	1240.78	1233.44	1240.18
FAS	19.7271	15.063	15.6011	10.415	6.25772	12.1776
FASN	3325.88	3423.34	3320.53	9412.46	9319.32	9472.83
FASTKD1	37.6285	35.7848	41.2096	20.5354	23.4	22.984
FASTKD2	91.3051	92.0995	87.3671	69.9358	71.1193	66.0047
FASTKD3	18.3315	30.1077	32.6128	16.3553	16.8697	12.284
FASTKD5	101.324	96.5341	102.711	92.7589	87.4247	90.6336
FAT1	10.1997	22.616	14.3779	43.0048	30.312	19.3904
FAU	5298.38	5738.93	5904.57	5805.58	5116.39	5257.9
FBL	3975.96	4154.74	4171.75	2884.75	2914.72	3006.75
FBRS	22.8372	17.075	25.5268	18.022	15.2712	15.6752
FBRSL1	20.5608	31.7862	28.7973	15.0164	11.2518	13.8806
FBXL15	61.2202	69.5845	49.3362	71.2965	74.7303	105.576
FBXL17	33.788	41.1924	43.3966	24.3704	17.0351	19.1228
FBXL20	20.2217	17.9305	23.4153	50.4264	33.9239	33.231
FBXL6	39.9021	44.1724	44.7434	21.4853	27.8779	32.3579
FBXL8	27.6847	31.825	37.3906	119.198	103.763	98.1275
FBXO2	108.038	108.165	117.585	85.2042	106.186	66.7885
FBXO21	43.3918	44.2732	42.8081	23.6639	31.3233	26.8548
FBXO22	1362.73	1445.5	1424.1	455.071	508.194	500.705
FBXO28	93.8009	88.4234	89.1707	92.9914	85.3361	93.7021
FBXO3	134.608	140.134	147.925	106.099	116.671	100.752
FBXO30	27.9037	21.7489	21.3346	23.42	18.4468	24.0997
FBXO38	70.5683	59.6578	69.6553	80.3152	80.0274	82.623
FBXO4	72.2393	85.6739	66.8849	41.7848	47.1708	33.781
FBXO45	60.8271	55.6325	45.2798	49.695	47.8498	51.5985
FBXO6	84.6206	89.844	72.7055	64.9875	59.7444	61.8518
FBXO7	60.1955	66.9784	65.9772	84.9888	71.7957	67.9943
FBXO9	32.9822	47.6083	37.7887	59.2547	34.7505	46.4548
FBXW11	58.0086	66.9031	61.4224	83.0986	81.0648	88.0004
FBXW9	44.9058	54.5164	48.4517	36.5281	44.8241	42.57
FCF1	128.559	119.487	124.578	72.9411	73.2275	78.1955
FCHO2	21.2312	18.8534	17.3272	47.9612	37.8252	39.5021
FCSK	64.6098	65.5933	60.0823	79.7964	81.0307	75.1695
FDFT1	214.269	211.704	203.419	539.632	549.723	518.136
FDPS	1098.53	1077.91	1059.38	1298.97	1353.92	1382.92
FDX1	314.194	299.567	335.451	282.41	242.221	233.81
FDX2	37.7701	36.6988	41.134	57.2889	54.8005	54.8656
FDXR	895.387	933.852	894.274	612.727	647.734	591.739
FECH	976.413	958.798	966.209	1517.37	1547.24	1476.38
FEM1B	48.0636	44.7472	35.6438	35.8625	28.7875	24.8489
FEN1	2439.18	2374.01	2348.03	722.828	762.948	740.681
FERMT1	111.447	105.17	102.232	25.3858	34.8792	40.4496
FERMT2	64.4345	59.3499	62.5454	98.1065	105.934	95.9718
FEZ2	5.64878	5.80492	6.37428	7.981	8.5642	7.46991
FGD4	118.837	155.436	129	770.837	712.419	707.508
FGFR1OP2	52.274	78.3775	78.1796	43.9855	55.2679	72.3587
FGGY	34.0658	28.4677	26.9871	58.332	59.5493	49.9922
FH	2279.11	2182.23	2218.38	2125.94	2203.32	2098.77
FHIP1B	48.542	47.2568	48.6523	61.5689	56.4209	62.5692
FHIP2A	327	325.207	302.7	597.245	582.192	574.062
FHIP2B	71.0456	67.2827	90.5091	70.7364	62.6111	62.7155
FHOD1	112.353	114.181	116.179	87.4068	91.0734	83.139
FIBP	66.0293	66.7099	61.9923	43.4182	43.798	36.7166
FICD	20.1471	17.335	19.8117	80.221	64.0318	62.3715
FIG4	15.8343	12.0695	23.7081	15.8323	12.5684	18.9133
FIGNL1	54.5172	59.4614	70.6471	14.5303	6.63917	22.3867
FIP1L1	243.215	250.445	266.227	187.518	209.1	211.468
FIS1	540.109	483.231	558.104	773.264	695.952	802.265
FITM2	88.1086	76.8218	87.0401	85.1578	87.9076	97.3132
FKBP10	1095.16	1062.42	1113.75	841.507	817.019	824.898
FKBP11	194.318	191.289	199.074	351.516	343.58	353.564
FKBP14	52.4943	60.0999	62.009	46.2951	38.3036	29.8618
FKBP15	91.1694	90.6039	98.6602	108.872	105.043	118.143
FKBP1A	1851.45	1975.94	1964.8	2415	2606.24	2655.8
FKBP2	807.435	785.722	716.989	1549.87	1632.36	1503.87
[truncated: 4,812 more rows]
