# Supplementary material for: Characterization of the Peroxisomal Proteome and Redox Balance in Human Prostate Cancer Cell Lines
Source: Antioxidants (Basel). 2024 Nov 1;13(11):1340. doi: 10.3390/antiox13111340 (PMC11591464; doi:10.3390/antiox13111340)
Supplement: Supplementary file 1 [file antioxidants-13-01340-s001.zip › Hussein et al_Table S3.xlsx]

## Sheet: Table S3
Normalized protein abundances for enzymes involved in GSH-consumption, GSH regeneration, and maintenance of the NADP+/NADPH balance
				Normalized protein abundances
Protein.Group	Protein.Ids	Protein.Names	Genes	RWPE1/KSFM 1	RWPE1/KSFM 2	RWPE1/KSFM 3	RWPE1/MEMa 1	RWPE1/MEMa 2	RWPE1/MEMa 3	22Rv1 1	22Rv1 2	22Rv1 3	LNCaP 1	LNCaP 2	LNCaP 3	PC3 1	PC3 2	PC3 3
Glutathione-consuming enzymes listed in Figure 5
P35754	P35754	GLRX1_HUMAN	GLRX1	131.055	165.246	128.806	128.827	155.314	134.758	32.0374	16.6278	26.8186	82.9923	74.0301	82.0289	703.911	615.182	692.585
Q9NS18	Q9NS18	GLRX2_HUMAN	GLRX2	91.784			61.3517	82.3235	110.004	108.518	85.4105	91.1414	123.34	125.499	70.6797	222.898
P07203	P07203	GPX1_HUMAN	GPX1	748.712	702.715	714.615	614.166	651.8	666.609	187.906	171.205	205.585	339.604	340.459	338.066	147.618	121.451	112.801
P36969	P36969	GPX4_HUMAN	GPX4	158.729	162.524	152.848	133.73	124.316	129.474	72.849	91.5174	84.9695	62.5455	53.2075	52.2682	41.2874	28.3341	29.7852
Q8TED1	Q8TED1	GPX8_HUMAN	GPX8	210.575	211.944	227.132	203.594	224.818	223.425				162.682	162.215	147.654	299.045	279.201	275.51
Q9Y2Q3	Q9Y2Q3	GSTK1_HUMAN	GSTK1	277.198	280.092	264.571	286.716	305.669	301.242	563.18	512.176	576.447	473.006	504.848	486.406	1965.07	1742.85	1998.86
P21266	P21266	GSTM3_HUMAN	GSTM3	153.762	136.193	149.712	92.1059	96.4471	95.9012	249.169	302.527	278.261	1521.23	1618.4	1527.43	787.682	688.32	811.198
P78417	P78417	GSTO1_HUMAN	GSTO1	3912.74	3771.86	3923.23	3889.28	3825.52	3947.84	1076.11	1000.07	1180.33	1771.7	1875.07	1689.35	1402.41	1155.78	1387
Q9H4Y5	Q9H4Y5	GSTO2_HUMAN	GSTO2	20.3864	25.0059	23.9319		12.4555		22.3776	22.0418	21.5738
P09211	P09211	GSTP1_HUMAN	GSTP1	23669.9	24343.7	25242.6	21249.4	20973.3	21110.9	379.674	225.938	327.322	818.96	186.493	164.8	3328.82	2887.41	3107.51
O43708	O43708	MAAI_HUMAN	GSTZ1	218.781	226.745	224.083	234.362	220.374	227.123	479.154	384.744	500	977.011	990.327	945.01	308.254	258.217	319.766
P10620	P10620	MGST1_HUMAN	MGST1	7876.91	6723.1	8046.91	6589.17	6707.06	6964.51	783.186	610.296	697.196	2982.1	3023.85	2571.96	2140.46	1960.32	2236.31
Q99735	Q99735	MGST2_HUMAN	MGST2	1076.29	980.378	974.691	1214.73	1167.71	1132.73	614.188	771.347	679.984	1823.75	1771.31	1524.79	801.815	665.121	819.84
O14880	O14880	MGST3_HUMAN	MGST3	719.305	735.58	746.783	686.775	713.764	708.5	154.388	111.706	125.386	308.016	297.138	278.428	514.236	404.725	488.843
Sum				39135.1	38299.8	40691.1	35255.4	35105.6	35618.3	4690.7	4288.98	4768.2	11363.9	10948.8	9796.84	11959.6	10191.7	11587.4
Average				39375.3			35326.4			4582.62			10703.2			11246.2
Normalized to RWPE1/MEM				111.686			100.201			12.9984			30.3591			31.8994
Fold change										-7.70877			-3.30055			-3.14117
Enzymes involved in GSH regeneration and NADP+/NADPH balance listed in Figure 5
P00390	P00390	GSHR_HUMAN	GSR	1162.91	1167.37	1170.56	1197.92	1194.74	1174.09	4038.66	3975.76	4523.31	3783.18	3754.97	3611.44	1500.72	1220.05	1466.94
P11413	P11413	G6PD_HUMAN	G6PD	1248.33	1243.56	1253.53	1080.52	1101.41	1151.15	401.269	432.673	462.015	960.995	1008.01	966.354	3084.08	2696.21	2929.34
O75874	O75874	IDHC_HUMAN	IDH1	4099.29	4154.98	4204.98	3025.27	3145.66	3010.16	13725.3	12808.5	14910.9	11531.2	11483	10463.3	3109.94	2696.49	3021.5
P48163	P48163	MAOX_HUMAN	ME1	301.046	305.074	297.176	218.173	191.784	211.22	50.0061	61.6287	68.1944	387.938	411.763	388.865	722.09	589.066	741.931
P48735	P48735	IDHP_HUMAN	IDH2	1876.1	1845.72	1842.7	1520.89	1622.59	1620.37	969.062	890.876	1021.82	3636.32	3661.76	3516.2	834.495	793.26	851.438
P52209	P52209	6PGD_HUMAN	PGD	3721.85	3656.8	3644.4	3174.81	3003.36	3069.58	5326.16	5303.18	5245.97	4532.15	4460.73	4080.35	4507.88	4686.81	4704.75
Sum				12409.5	12373.5	12413.3	10217.6	10259.5	10236.6	24510.5	23472.6	26232.2	24831.8	24780.2	23026.5	13759.2	12681.9	13715.9
Average				12398.8			10237.9			24738.4			24212.8			13385.7
Normalized to RWPE1/MEM				121.348			100.199			242.116			236.972			131.006
Fold change										2.42116			2.36972			1.31006
